# Supplementary material for: Convergent losses of arbuscular mycorrhizal symbiosis in carnivorous plants
Source: New Phytol. 2025 Sep 25;248(4):2040–51. doi: 10.1111/nph.70544 (PMC12529035; doi:10.1111/nph.70544)
Supplement: Supplementary file 2 — Table S1 Sources and Busco scores of genomes and transcriptomes. Table S2 List of symbiosis genes, their associated orthogroup IDs, and gene IDs of the representative species Medicago truncatula and Oryza sativa. Table S3 List of 85 orthogroups absent in carnivorous species and present in noncarnivorous species in the Oxalidales and Lamiales. Please note: Wiley is not responsible for the content or functionality of any Supporting Information supplied by the authors. Any queries (other than missing material) should be directed to the New Phytologist Central Office. [file NPH-248-2040-s002.xlsx]

## Sheet: Information
Article Title: Convergent losses of arbuscular mycorrhizal symbiosis in carnivorous plants
Authors: Héctor Montero, Matthias Freund, Kenji Fukushima
Supplemantary Tables
Supplementary Table 1. Sources and BUSCO scores of genomes and transcriptomes employed in our analysis.
For the procedure to obtain BUSCO scores, see “Species set” in the Methods section of the main article text.
Supplementary Table 2. List of symbiosis genes, their associated orthogroup IDs, and gene IDs of the representative species Medicago truncatula and Oryza sativa.
For the procedure to create the list of symbiosis genes, see “Symbiosis gene set” in the Methods section of the main article text.
Supplementary Table 3. List of 85 orthogroups absent in carnivorous species and present in non-carnivorous species in the Oxalidales and Lamiales.
For the procedure to obtain the different orthogroups, see “Orthogroup tree inference” in the Methods section of the main article text. This file lists orthogroups that were absent in all the carnivorous plant genomes and transcriptomes in the Oxalidales and Lamiales (corresponding to Cephalotus follicularis, and all species in the genera Byblis, Genlisea, Pinguicula and Utricularia), and present…
Columns:
Gene name: Names of AM genes as used throughout this manuscript
Orthogroup: Orthogroup ID assigned by SonicParanoid
UniProt best hit: Annotation from the UniProt BLAST best hit for a representative gene in each orthogroup
Abronia_nealleyi to Zea_mays: Comma-separated gene IDs for each species

## Sheet: S1
Species	Type	Version	BUSCO score	Source	Remark
Antirrhinum majus	Genome	v3	C:94.6%[S:77.8%,D:16.8%],F:3.1%,M:2.3%,n:1614	http://bioinfo.sibs.ac.cn/Am/download_v3.php
Rhododendron delavayi	Genome	v2	C:86.2%[S:83.1%,D:3.1%],F:7.8%,M:5.9%,n:1614	http://bioinfor.kib.ac.cn/RPGD/download_genome.html
Fagopyrum esculentum	Genome	FES_r1.0_cds	C:74%[S:69.6%,D:4.4%],F:12.1%,M:13.9%,n:1614	http://buckwheat.kazusa.or.jp
Dianthus caryophyllus	Genome	DCA_r1.0_cds	C:82.3%[S:61.8%,D:20.5%],F:7.2%,M:10.5%,n:1614	http://carnation.kazusa.or.jp
Diospyros kaki	Genome	DKA_r1.0.cds	C:91.2%[S:73.8%,D:17.4%],F:3.3%,M:5.5%,n:1614	http://persimmon.kazusa.or.jp
Camellia sinensis	Genome	CSS_ChrLev_20200506_CDS	C:89.7%[S:55.1%,D:34.6%],F:4.5%,M:5.8%,n:1614	http://tpdb.shengxin.ren
Fraxinus excelsior	Genome	38873_TGAC_v2.gff3.cds	C:91.7%[S:57.4%,D:34.3%],F:6.2%,M:2.1%,n:1614	http://www.ashgenome.org/dup_annot14
Syringa oblata	Genome	Syringa_oblata_cds	C:89.5%[S:77.8%,D:11.7%],F:5%,M:5.5%,n:1614	http://www.grapeworld.cn/sgd/download.html
Hylocereus undatus	Genome	PitayaGenomic.cds	C:91.3%[S:82.5%,D:8.8%],F:4.3%,M:4.3%,n:1614	http://www.pitayagenomic.com/download.php
Striga asiatica	Genome	v2	C:91.8%[S:85.3%,D:6.5%],F:3.5%,M:4.7%,n:1614	https://datadryad.org/stash/dataset/doi:10.5061/dryad.53t3574
Roridula gorgonias	Genome	R_gorgonias	C:81.2%[S:78.1%,D:3.1%],F:11.7%,M:7.1%,n:1614	https://datadryad.org/stash/dataset/doi:10.5061/dryad.573n5tb4k
Ocimum basilicum	Genome	bas_aa.working_models.cds	C:91.4%[S:25.7%,D:65.7%],F:3.8%,M:4.8%,n:1614	https://datadryad.org/stash/dataset/doi:10.5061/dryad.jwstqjq6t
Origanum vulgare	Genome	vul_aa.working_models.cds	C:93%[S:71.4%,D:21.6%],F:3%,M:4%,n:1614	https://datadryad.org/stash/dataset/doi:10.5061/dryad.jwstqjq6t
Rosmarinus officinalis	Genome	ros_aa.working_models.cds	C:92.6%[S:48.9%,D:43.7%],F:3.7%,M:3.7%,n:1614	https://datadryad.org/stash/dataset/doi:10.5061/dryad.jwstqjq6t
Leonotis leonurus	Genome	LELE_chr_aug_preds.codingseq	C:94.4%[S:79.5%,D:14.9%],F:4.1%,M:1.5%,n:1614	https://datadryad.org/stash/dataset/doi:10.5061/dryad.w9ghx3frg
Plectranthus barbatus	Genome	PLBA_chr_aug_preds.codingseq	C:92.2%[S:80.7%,D:11.5%],F:5.4%,M:2.4%,n:1614	https://datadryad.org/stash/dataset/doi:10.5061/dryad.w9ghx3frg
Prunella vulgaris	Genome	PRVU_chr_aug_preds.codingseq	C:91.2%[S:86.8%,D:4.4%],F:6.1%,M:2.7%,n:1614	https://datadryad.org/stash/dataset/doi:10.5061/dryad.w9ghx3frg
Aegiceras corniculatum	Genome	CNA0017740	C:89.7%[S:78.3%,D:11.3%],F:5.6%,M:4.8%,n:1614	https://db.cngb.org/search/assembly/CNA0017740/
Synsepalum dulcificum	Genome	CNA0036283	C:74%[S:70.8%,D:3.2%],F:14.1%,M:11.9%,n:1614	https://db.cngb.org/search/assembly/CNA0036283/
Petrea volubilis	Genome	petrea.hc_gene_models.repr.cds	C:88.8%[S:84.4%,D:4.4%],F:4.2%,M:7%,n:1614	https://figshare.com/articles/dataset/Chromosome-scale_assembly_of_the_Verbenaceae_species_Queen_s_Wreath_Petrea_volubilis_L_/21429219/3?file=38022948
Jacaranda mimosifolia	Genome	Jacaranda_cds	C:92%[S:88%,D:4%],F:4%,M:4%,n:1614	https://figshare.com/articles/dataset/The_Chromosomal-level_reference_genome_of_the_neotropical_tree_Jacaranda_mimosifolia/14379086/1
Tetraena mongolica	Genome	T_mongolica_genes	C:98.4%[S:8%,D:90.4%],F:0.4%,M:1.2%,n:1614	https://figshare.com/articles/dataset/The_genome_of_Tetraena_mongolica/20463798/1
Gypsophila paniculata	Genome	Gpan_WG	C:90.6%[S:56.1%,D:34.5%],F:3.1%,M:6.3%,n:1614	https://ftp.cngb.org/pub/CNSA/data4/CNP0003304/CNS0579838/CNA0050895/
Cephalotus follicularis	Genome	1	C:96.8%[S:95.1%,D:1.7%],F:1.3%,M:1.9%,n:1614	https://genomevolution.org/coge/GenomeInfo.pl?gid=29002
Utricularia gibba	Genome	1	C:74.4%[S:72.3%,D:2.1%],F:10.7%,M:14.9%,n:1614	https://genomevolution.org/coge/GenomeInfo.pl?gid=29027
Streptochaeta angustifolia	Genome	1	C:83.4%[S:79.6%,D:3.8%],F:9.3%,M:7.3%,n:1614	https://genomevolution.org/coge/GenomeInfo.pl?gid=34951
Utricularia reniformis	Genome	2	C:89.7%[S:53%,D:36.6%],F:2.8%,M:7.6%,n:1614	https://genomevolution.org/coge/GenomeInfo.pl?gid=54799
Tectona grandis	Genome	0.01	C:93.2%[S:83.5%,D:9.7%],F:3.8%,M:3%,n:1614	https://genomevolution.org/coge/GenomeInfo.pl?gid=55706
Ceratophyllum demersum	Genome	Contig_v1	C:72.6%[S:61.2%,D:11.3%],F:14.3%,M:13.1%,n:1614	https://genomevolution.org/CoGe/GenomeInfo.pl?gid=56569
Atriplex hortensis	Genome	2	C:86.7%[S:84.8%,D:2%],F:5.1%,M:8.1%,n:1614	https://genomevolution.org/coge/GenomeInfo.pl?gid=56906
Suaeda aralocaspica	Genome	1	C:89.6%[S:88.7%,D:0.9%],F:6.4%,M:4%,n:1614	https://genomevolution.org/coge/GenomeInfo.pl?gid=58275
Drosera spatulata	Genome	1	C:87%[S:84.5%,D:2.5%],F:4.8%,M:8.2%,n:1614	https://genomevolution.org/coge/GenomeInfo.pl?gid=58541
Aldrovanda vesiculosa	Genome	1	C:88.7%[S:80.5%,D:8.2%],F:3.8%,M:7.5%,n:1614	https://genomevolution.org/coge/GenomeInfo.pl?gid=58542
Phragmites australis	Genome	1.0 (Pau11f2)	C:88%[S:55.3%,D:32.8%],F:6.9%,M:5%,n:1614	https://genomevolution.org/coge/GenomeInfo.pl?gid=59768
Primula veris	Genome	1	C:92.5%[S:89.5%,D:3%],F:3.4%,M:4.1%,n:1614	https://genomevolution.org/coge/GenomeInfo.pl?gid=61149
Gilia yorkii	Genome	1.1	C:84.4%[S:80%,D:4.5%],F:8.5%,M:7.1%,n:1614	https://genomevolution.org/coge/GenomeInfo.pl?gid=62042
Rhynchospora tenuis	Genome	2	C:87%[S:83.5%,D:3.5%],F:1.7%,M:11.3%,n:1614	https://genomevolution.org/coge/GenomeInfo.pl?gid=62332
Juncus effusus	Genome	2	C:87.5%[S:86%,D:1.5%],F:1.2%,M:11.2%,n:1614	https://genomevolution.org/coge/GenomeInfo.pl?gid=62334
Typha latifolia	Genome	1	C:61%[S:59.3%,D:1.7%],F:10.6%,M:28.4%,n:1614	https://genomevolution.org/coge/GenomeInfo.pl?gid=63208
Clethra arborea	Genome	v1	C:88.1%[S:82.7%,D:5.5%],F:8.3%,M:3.6%,n:1614	https://genomevolution.org/coge/GenomeInfo.pl?gid=63693
Chloranthus sessilifolius	Genome	Chloranthus_Sessilifolius _V1	C:85.3%[S:82.3%,D:3%],F:9.3%,M:5.4%,n:1614	https://github.com/yongzhiyang2012/Chloranthus-sessilifolius-genome/tree/main/Annotation
Actinidia chinensis	Genome	v3	C:87.9%[S:76.8%,D:11.1%],F:5.7%,M:6.4%,n:1614	https://kiwifruitgenome.org/ftp/A_chinensis/Hongyang/v3.0/
Silene latifolia	Genome	S. latifolia	C:93.9%[S:86.2%,D:7.7%],F:1.5%,M:4.6%,n:1614	https://ngdc.cncb.ac.cn/gwh/Assembly/37817/show
Eucommia ulmoides	Genome	hardy_rubberv0	C:84.9%[S:81.9%,D:3%],F:7.4%,M:7.7%,n:1614	https://ngdc.cncb.ac.cn/search/?dbId=gwh&q=GWHAAAL00000000
Raddia distichophylla	Genome	bamboo_v1.2	C:70.1%[S:67%,D:3.2%],F:4.9%,M:25%,n:1614	https://ngdc.cncb.ac.cn/search/?dbId=gwh&q=GWHAAKD00000000
Simmondsia chinensis	Genome	sc1	C:91.1%[S:53.5%,D:37.7%],F:5.7%,M:3.2%,n:1614	https://ngdc.cncb.ac.cn/search/?dbId=gwh&q=GWHAASQ00000000
Averrhoa carambola	Genome	denova	C:92.9%[S:91%,D:1.9%],F:2.7%,M:4.4%,n:1614	https://ngdc.cncb.ac.cn/search/?dbId=gwh&q=GWHABKE00000000
Scutellaria baicalensis	Genome	Sbg03	C:91.3%[S:77%,D:14.3%],F:5.5%,M:3.2%,n:1614	https://ngdc.cncb.ac.cn/search/?dbId=gwh&q=GWHAOTC00000000
Acanthochlamys bracteata	Genome	Acanthochlamys bracteata	C:95.1%[S:91.8%,D:3.3%],F:1.7%,M:3.2%,n:1614	https://ngdc.cncb.ac.cn/search/?dbId=gwh&q=GWHBAYO00000000.1
Jasminum sambac	Genome	Single-petal Jasmine	C:95.4%[S:90.3%,D:5%],F:1.3%,M:3.3%,n:1614	https://ngdc.cncb.ac.cn/search/?dbId=gwh&q=GWHBFHK00000000
Ilex latifolia	Genome	Lachesis_assembly_changed	C:97.1%[S:86.2%,D:10.9%],F:1.8%,M:1.1%,n:1614	https://ngdc.cncb.ac.cn/search/?dbId=gwh&q=GWHBIST00000000
Thymus quinquecostatus	Genome	thyme	C:97.5%[S:93.1%,D:4.4%],F:0.9%,M:1.5%,n:1614	https://ngdc.cncb.ac.cn/search/?dbId=gwh&q=GWHBJVA00000000&page=1
Acorus gramineus	Genome	NextDenovo	C:60.8%[S:57.7%,D:3%],F:2.5%,M:36.7%,n:1614	https://ngdc.cncb.ac.cn/search/?dbId=gwh&q=GWHCBFW00000000
Misopates orontium	Genome	M.oroV1.0	C:98.8%[S:90.3%,D:8.5%],F:0.6%,M:0.6%,n:1614	https://ngdc.cncb.ac.cn/search/?dbId=gwh&q=GWHDTUX00000000
Buxus austroyunnanensis	Genome	Buxus_austro-yunnanesis_V1	C:94.5%[S:91.4%,D:3.1%],F:3.5%,M:2%,n:1614	https://ngdc.cncb.ac.cn/search/?dbId=gwh&q=PRJCA008395&page=1
Lonicera japonica	Genome	jyh	C:81.9%[S:76.5%,D:5.4%],F:9.9%,M:8.2%,n:1614	https://ngdc.cncb.ac.cn/search/?dbId=gwh&q=SAMC097356
Dionaea muscipula	Genome	Dm_transcripts	C:73.7%[S:71.1%,D:2.5%],F:10.7%,M:15.6%,n:1614	https://www.biozentrum.uni-wuerzburg.de/carnivorom/resources/
Colocasia esculenta	Genome	ASM944546v1	C:64.2%[S:62.3%,D:1.9%],F:18.3%,M:17.5%,n:1614	https://www.ncbi.nlm.nih.gov/datasets/genome/GCA_009445465.1/
Nymphaea thermarum	Genome	ASM1179976v1	C:79.5%[S:76.5%,D:3%],F:10.5%,M:10%,n:1614	https://www.ncbi.nlm.nih.gov/datasets/genome/GCA_011799765.1/
Tetracentron sinense	Genome	ASM1514329v1	C:82.3%[S:72.6%,D:9.7%],F:8.7%,M:9%,n:1614	https://www.ncbi.nlm.nih.gov/datasets/genome/GCA_015143295.1/
Lithospermum erythrorhizon	Genome	PUR_Leryth_1.0	C:77.8%[S:74.2%,D:3.6%],F:10.4%,M:11.8%,n:1614	https://www.ncbi.nlm.nih.gov/datasets/genome/GCA_019722365.1/
Aristolochia fimbriata	Genome	ASM1984555v1	C:97.1%[S:95.4%,D:1.7%],F:1.3%,M:1.6%,n:1614	https://www.ncbi.nlm.nih.gov/datasets/genome/GCA_019845555.1/
Protea cynaroides	Genome	ASM2858341v1	C:98%[S:90.5%,D:7.4%],F:1%,M:1.1%,n:1614	https://www.ncbi.nlm.nih.gov/datasets/genome/GCA_028583415.1/
Carnegiea gigantea	Genome	UA_SGP5p_2	C:78.2%[S:74.3%,D:3.8%],F:10.2%,M:11.6%,n:1614	https://www.ncbi.nlm.nih.gov/datasets/genome/GCA_029747015.1/
Persea americana	Genome	ASM2985273v1	C:93.2%[S:89.1%,D:4.1%],F:3.1%,M:3.7%,n:1614	https://www.ncbi.nlm.nih.gov/datasets/genome/GCA_029852735.1/
Coffea canephora	Genome	AUK_PRJEB4211_v1	C:94.1%[S:92.8%,D:1.3%],F:3.7%,M:2.2%,n:1614	https://www.ncbi.nlm.nih.gov/datasets/genome/GCA_900059795.1/
Andrographis paniculata	Genome	ASM980555v1	C:98.6%[S:95.8%,D:2.7%],F:0.5%,M:0.9%,n:1614	https://www.ncbi.nlm.nih.gov/datasets/genome/GCF_009805555.1/
Tripterygium wilfordii	Genome	ASM1340144v1	C:92.4%[S:78.9%,D:13.6%],F:4.2%,M:3.3%,n:1614	https://www.ncbi.nlm.nih.gov/datasets/genome/GCF_013401445.1/
Malania oleifera	Genome	ASM2987363v1	C:97.7%[S:96.2%,D:1.5%],F:0.3%,M:2%,n:1614	https://www.ncbi.nlm.nih.gov/datasets/genome/GCF_029873635.1/
Magnolia sinica	Genome	MsV1	C:98%[S:94.9%,D:3%],F:0.4%,M:1.7%,n:1614	https://www.ncbi.nlm.nih.gov/datasets/genome/GCF_029962835.1/
Buddleja alternifolia	Genome	BAv1.1	C:92.7%[S:86.1%,D:6.6%],F:3.8%,M:3.5%,n:1614	https://www.ncbi.nlm.nih.gov/datasets/genomes/?taxon=168488
Salvia splendens	Genome	SspV2	C:99.2%[S:13.4%,D:85.7%],F:0.1%,M:0.7%,n:1614	https://www.ncbi.nlm.nih.gov/datasets/genomes/?taxon=180675
Genlisea aurea	Genome	GenAur_1.0	C:70.1%[S:69.2%,D:0.9%],F:16.8%,M:13.1%,n:1614	https://www.ncbi.nlm.nih.gov/datasets/genomes/?taxon=192259
Impatiens glandulifera	Genome	dImpGla2.1	C:98.5%[S:74.4%,D:24.1%],F:0.3%,M:1.2%,n:1614	https://www.ncbi.nlm.nih.gov/datasets/genomes/?taxon=253017&utm_source=data-hub
Phtheirospermum japonicum	Genome	Pjver1	C:84.2%[S:80.3%,D:3.9%],F:9.7%,M:6.1%,n:1614	https://www.ncbi.nlm.nih.gov/datasets/genomes/?taxon=374723
Heliosperma pusillum	Genome	ASM2208547v1	C:81.4%[S:69.3%,D:12.1%],F:6.4%,M:12.1%,n:1614	https://www.ncbi.nlm.nih.gov/datasets/genomes/?taxon=39905
Sesamum indicum	Genome	S_indicum_v1.0	C:98.6%[S:63.6%,D:35.1%],F:0.7%,M:0.7%,n:1614	https://www.ncbi.nlm.nih.gov/datasets/genomes/?taxon=4182
Handroanthus impetiginosus	Genome	Himp0.1	C:79.1%[S:67.7%,D:11.4%],F:9.4%,M:11.6%,n:1614	https://www.ncbi.nlm.nih.gov/datasets/genomes/?taxon=429701
Dorcoceras hygrometricum	Genome	Boea_hygrometrica.v1	C:77.9%[S:76%,D:1.9%],F:5.5%,M:16.5%,n:1614	https://www.ncbi.nlm.nih.gov/datasets/genomes/?taxon=472368
Perilla frutescens	Genome	Pfru_yukari_1.0	C:82.8%[S:79.7%,D:3.2%],F:1.7%,M:15.5%,n:1614	https://www.ncbi.nlm.nih.gov/datasets/genomes/?taxon=48386
Carex littledalei	Genome	ASM1111435v1	C:84.9%[S:78.3%,D:6.6%],F:2.6%,M:12.5%,n:1614	https://www.ncbi.nlm.nih.gov/datasets/genomes/?taxon=544730
Amborella trichopoda	Genome	v1.0	C:89.5%[S:87.8%,D:1.7%],F:5.3%,M:5.1%,n:1614	Phytozome
Ancistrocladus abbreviatus	Genome	v1.1, BAAHMO010000001 - BAAHMO010000131	C:92.5%[S:86.5%,D:6%],F:4.4%,M:3.1%,n:1614	Provided by authors ahead of publication
Aquilegia coerulea	Genome	v3.1	C:98%[S:93.8%,D:4.2%],F:1.5%,M:0.5%,n:1614	Phytozome
Arabidopsis thaliana	Genome	Araport11	C:99.6%[S:98.9%,D:0.7%],F:0.1%,M:0.3%,n:1614	Phytozome
Nepenthes gracilis	Genome	male Hi-C	C:94.1%[S:92.3%,D:1.9%],F:3.1%,M:2.8%,n:1614	https://datadryad.org/stash/dataset/doi:10.5061/dryad.xsj3tx9mj
Phoenix dactylifera	Genome	GCA_009389715.1	C:98.2%[S:49.5%,D:48.7%],F:0.7%,M:1.1%,n:1614	https://www.ncbi.nlm.nih.gov/datasets/genome/GCF_009389715.1/
Populus trichocarpa	Genome	v4.1	C:99.1%[S:82.6%,D:16.5%],F:0.2%,M:0.6%,n:1614	Phytozome
Triphyophyllum peltatum	Genome	v1.2, BAAHMP010000001 - BAAHMP010000429	C:94.4%[S:90.5%,D:4%],F:3.7%,M:1.9%,n:1614	Provided by authors ahead of publication
Vitis vinifera	Genome	v2.1	C:93.5%[S:91.7%,D:1.8%],F:5.3%,M:1.2%,n:1614	Phytozome
Agave tequilana	Genome	v2.1	C:99.3%[S:71%,D:28.3%],F:0.5%,M:0.2%,n:1614	Phytozome	The sequence data were produced under JGI CSP 503362 Open Green Genomes and made available by the Department of Energy's Joint Genome Institute
Amaranthus hypochondriacus	Genome	v2.1	C:80.4%[S:78.6%,D:1.7%],F:9%,M:10.7%,n:1614	Phytozome
Ananas comosus	Genome	v1.0.a1	C:89.5%[S:85.6%,D:3.9%],F:4%,M:6.6%,n:1614	Phytozome
Beta vulgaris	Genome	EL10_1.0	C:92.4%[S:90.9%,D:1.5%],F:2.8%,M:4.8%,n:1614	Phytozome
Brachypodium distachyon	Genome	v3.2	C:99.4%[S:98.3%,D:1.2%],F:0.3%,M:0.2%,n:1614	Phytozome	The sequence data were produced under JGI CSP 503362 Open Green Genomes and made available by the Department of Energy's Joint Genome Institute
Carica papaya	Genome	ASGPBv0.4	C:65.4%[S:64.8%,D:0.6%],F:19.5%,M:15.1%,n:1614	Phytozome
Chenopodium quinoa	Genome	v1.0	C:94.8%[S:26.8%,D:68%],F:2.7%,M:2.5%,n:1614	Phytozome
Corylus americana	Genome	v1.1	C:99.1%[S:94.5%,D:4.6%],F:0.4%,M:0.5%,n:1614	Phytozome
Cucumis sativus	Genome	v1.0	C:90.5%[S:89.4%,D:1.1%],F:4.3%,M:5.1%,n:1614	Phytozome
Daucus carota	Genome	v2.0	C:85.5%[S:82%,D:3.5%],F:6.4%,M:8.1%,n:1614	Phytozome
Dioscorea alata	Genome	v2.1	C:97.1%[S:94.9%,D:2.2%],F:1.8%,M:1.1%,n:1614	Phytozome
Eleusine coracana	Genome	v1.1	C:93.5%[S:17.1%,D:76.4%],F:2.3%,M:4.2%,n:1614	Phytozome
Erythranthe guttata	Genome	v2.0	C:97%[S:93.4%,D:3.7%],F:1.8%,M:1.2%,n:1614	Phytozome
Eucalyptus grandis	Genome	v2.0	C:93.9%[S:89.1%,D:4.8%],F:3.8%,M:2.4%,n:1614	Phytozome
Fragaria vesca	Genome	v4.0.a2	C:98.7%[S:97.3%,D:1.4%],F:0.4%,M:0.9%,n:1614	Phytozome
Gossypium raimondii	Genome	v2.1	C:98.6%[S:91.8%,D:6.8%],F:0.9%,M:0.6%,n:1614	Phytozome
Helianthus annuus	Genome	r1.2	C:96.7%[S:86.3%,D:10.3%],F:1.5%,M:1.9%,n:1614	Phytozome
Hydrangea quercifolia	Genome	v1.1	C:92.8%[S:87.9%,D:4.9%],F:4.8%,M:2.4%,n:1614	Phytozome	The sequence data were produced under JGI CSP 503362 Open Green Genomes and made available by the Department of Energy's Joint Genome Institute
Joinvillea ascendens	Genome	v1.1	C:98.8%[S:96.6%,D:2.2%],F:0.9%,M:0.3%,n:1614	Phytozome	The sequence data were produced under JGI CSP 503362 Open Green Genomes and made available by the Department of Energy's Joint Genome Institute
Kalanchoe fedtschenkoi	Genome	v1.1	C:92.5%[S:85.5%,D:7%],F:4.3%,M:3.2%,n:1614	Phytozome
Lindenbergia philippensis	Genome	v1.1	C:99.1%[S:96.9%,D:2.2%],F:0.2%,M:0.7%,n:1614	Phytozome	The sequence data were produced under JGI CSP 503362 Open Green Genomes and made available by the Department of Energy's Joint Genome Institute
Medicago truncatula	Genome	Mt4.0v1	C:96.6%[S:91.2%,D:5.4%],F:1.1%,M:2.4%,n:1614	Phytozome
Musa acuminata	Genome	v1	C:84.7%[S:80.9%,D:3.8%],F:9.3%,M:6%,n:1614	Phytozome
Olea europaea	Genome	v1.0	C:73.9%[S:65.8%,D:8.1%],F:9.9%,M:16.3%,n:1614	Phytozome
Oryza sativa	Genome	v7.0	C:91.5%[S:89.6%,D:1.9%],F:5.1%,M:3.4%,n:1614	Phytozome
Pharus latifolius	Genome	v1.1	C:99.1%[S:96.7%,D:2.4%],F:0.4%,M:0.6%,n:1614	Phytozome	The sequence data were produced under JGI CSP 503362 Open Green Genomes and made available by the Department of Energy's Joint Genome Institute
Poncirus trifoliata	Genome	v1.3.1	C:98.8%[S:97.5%,D:1.2%],F:0.7%,M:0.6%,n:1614	Phytozome
Portulaca amilis	Genome	v1.0	C:91.5%[S:88.2%,D:3.3%],F:5.4%,M:3.1%,n:1614	Phytozome
Solanum lycopersicum	Genome	ITAG4.0	C:91.2%[S:90.3%,D:0.9%],F:5.5%,M:3.3%,n:1614	Phytozome
Spinacia oleracea	Genome	Spov3	C:85.9%[S:84.1%,D:1.7%],F:3.7%,M:10.5%,n:1614	Phytozome
Vaccinium darrowii	Genome	v1.2	C:92.5%[S:86.6%,D:5.9%],F:1.8%,M:5.7%,n:1614	Phytozome
Zea mays	Genome	RefGen_V4	C:93%[S:84.4%,D:8.6%],F:3.9%,M:3.1%,n:1614	Phytozome
Paulownia fortunei	Genome	N/A	C:97.5%[S:84.4%,D:13.1%],F:1.6%,M:0.9%,n:1614	Provided by authors https://doi.org/10.1016/j.molp.2021.06.021
Craterostigma plantagineum	Genome	N/A	C:98.6%[S:2.3%,D:96.3%],F:0.2%,M:1.2%,n:1614	Provided by authors https://doi.org/10.1111/tpj.16165
Abronia nealleyi	Transcriptome	SRR1979680	C:91.9%[S:90.3%,D:1.5%],F:4%,M:4.1%,n:1614	BioProject
Acleisanthes lanceolata	Transcriptome	SRR1979679	C:85.5%[S:83.3%,D:2.2%],F:7.8%,M:6.7%,n:1614	BioProject
Anacampseros filamentosa	Transcriptome	SRR1698105	C:77.3%[S:75.6%,D:1.7%],F:9%,M:13.8%,n:1614	BioProject
Anisomeria littoralis	Transcriptome	SRR6787505	C:87.5%[S:86.4%,D:1.1%],F:5.8%,M:6.7%,n:1614	BioProject
Aristotelia chilensis	Transcriptome	PRJNA953631	C:92%[S:91.3%,D:0.7%],F:2.8%,M:5.2%,n:1614	BioProject
Barringtonia racemosa	Transcriptome	SRR8599232	C:88.2%[S:86.7%,D:1.4%],F:6.8%,M:5%,n:1614	BioProject
Bougainvillea peruviana	Transcriptome	PRJDB9728	C:90.9%[S:88.7%,D:2.2%],F:4.9%,M:4.2%,n:1614	BioProject
Brocchinia reducta	Transcriptome	N/A	C:84%[S:81.7%,D:2.3%],F:8.2%,M:7.7%,n:1614	This study
Byblis aquatica	Transcriptome	N/A	C:86.9%[S:84.6%,D:2.3%],F:5.8%,M:7.3%,n:1614	This study
Cassytha filiformis	Transcriptome	PRJNA562115	C:93.5%[S:90.6%,D:2.9%],F:2.4%,M:4.1%,n:1614	BioProject
Centrolepis monogyna	Transcriptome	SRR3233336	C:29.1%[S:28.7%,D:0.4%],F:19.2%,M:51.7%,n:1614	BioProject
Ceodes umbellifera	Transcriptome	SRR1979682	C:79.8%[S:78.7%,D:1.1%],F:10.1%,M:10.1%,n:1614	BioProject
Claytonia virginica	Transcriptome	SRR6787514	C:86.1%[S:84.3%,D:1.9%],F:6.1%,M:7.8%,n:1614	BioProject
Couroupita guianensis	Transcriptome	SRR8599233	C:85.6%[S:84.5%,D:1.1%],F:7.2%,M:7.2%,n:1614	BioProject
Cyperus esculentus	Transcriptome	PRJNA681247	C:82.2%[S:80.3%,D:1.9%],F:6.4%,M:11.4%,n:1614	BioProject
Cyphomeris gypsophiloides	Transcriptome	SRR1979687	C:74%[S:72.4%,D:1.6%],F:10.2%,M:15.8%,n:1614	BioProject
Darlingtonia californica	Transcriptome	N/A	C:87.9%[S:86.6%,D:1.2%],F:5.5%,M:6.6%,n:1614	This study
Digitalis purpurea	Transcriptome	PRJNA80007	C:83.1%[S:48.5%,D:34.7%],F:10.3%,M:6.5%,n:1614	BioProject
Diplacus bolanderi	Transcriptome	SRR16847901	C:83.8%[S:82.8%,D:1%],F:7.5%,M:8.7%,n:1614	BioProject
Drosera adelae	Transcriptome	N/A	C:80.2%[S:78.4%,D:1.9%],F:5.7%,M:14.1%,n:1614	Generated in (Fukushima et al., 2017) and made available in (Fukushima & Pollock, 2023)
Drosera binata	Transcriptome	PRJNA350297	C:85.2%[S:84.1%,D:1.1%],F:5.5%,M:9.3%,n:1614	BioProject
Drosophyllum lusitanicum	Transcriptome	N/A	C:90.9%[S:89.2%,D:1.7%],F:2.1%,M:7%,n:1614	This study
Ecdeiocolea monostachya	Transcriptome	SRR3233328	C:66.3%[S:65.6%,D:0.7%],F:17.1%,M:16.6%,n:1614	BioProject
Echinocereus pectinatus	Transcriptome	SRR1698109	C:57.7%[S:55.8%,D:1.9%],F:17.2%,M:25.1%,n:1614	BioProject
Elegia fenestrata	Transcriptome	SRR3233333	C:65.3%[S:64.5%,D:0.8%],F:16.4%,M:18.3%,n:1614	BioProject
Eleocharis baldwinii	Transcriptome	PRJNA248052	C:59.6%[S:58.2%,D:1.4%],F:16.7%,M:23.7%,n:1614	BioProject
Enkianthus perulatus	Transcriptome	DRR022330, DRR022329	C:90.6%[S:87.9%,D:2.7%],F:3%,M:6.4%,n:1614	BioProject
Ercilla volubilis	Transcriptome	SRR1979676	C:87.6%[S:86.2%,D:1.4%],F:5.8%,M:6.6%,n:1614	BioProject
Eurya japonica	Transcriptome	PRJDB8415	C:83.5%[S:82.4%,D:1.1%],F:10.3%,M:6.3%,n:1614	BioProject
Fallopia sachalinensis	Transcriptome	PRJDB3954	C:90.9%[S:88.2%,D:2.7%],F:2.4%,M:6.7%,n:1614	BioProject
Flagellaria indica	Transcriptome	SRR3233329	C:32.5%[S:32.1%,D:0.4%],F:25.3%,M:42.2%,n:1614	BioProject
Geissois pruinosa	Transcriptome	SRR7388651, SRR7388650, SRR7388649	C:90%[S:89.1%,D:0.9%],F:4.4%,M:5.6%,n:1614	BioProject
Genlisea hispidula	Transcriptome	SAMEA2080853, SAMEA2080852, SAMEA2071511	C:72.4%[S:70.8%,D:1.6%],F:7.1%,M:20.6%,n:1614	BioProject
Genlisea nigrocaulis	Transcriptome	SAMEA2079318, SAMEA2079317, SAMEA2079316, SAMEA2079315	C:80.1%[S:47.3%,D:32.8%],F:9.6%,M:10.3%,n:1614	BioProject
Genlisea subglabra	Transcriptome	N/A	C:73.1%[S:71.1%,D:2%],F:7.7%,M:19.1%,n:1614	This study
Grias cauliflora	Transcriptome	SRR8599234	C:89.4%[S:87.7%,D:1.7%],F:5.3%,M:5.3%,n:1614	BioProject
Gustavia augusta	Transcriptome	SRR8599235	C:77.1%[S:76.3%,D:0.7%],F:13.9%,M:9%,n:1614	BioProject
Guzmania monostachia	Transcriptome	PRJNA532595	C:85.1%[S:83.8%,D:1.3%],F:4.6%,M:10.2%,n:1614	BioProject
Heliamphora nutans	Transcriptome	N/A	C:93.7%[S:88.7%,D:5.1%],F:2.7%,M:3.6%,n:1614	This study
Justicia gendarussa	Transcriptome	PRJNA491241	C:34.4%[S:33.8%,D:0.6%],F:26.5%,M:39.2%,n:1614	BioProject
Lachnocaulon anceps	Transcriptome	SRR3233327	C:78.9%[S:77.2%,D:1.7%],F:7.8%,M:13.3%,n:1614	BioProject
Lantana camara	Transcriptome	PRJNA556103	C:81.4%[S:79.4%,D:2%],F:8.8%,M:9.9%,n:1614	BioProject
Leuenbergeria lychnidiflora	Transcriptome	SRR1698113	C:69.8%[S:68.2%,D:1.5%],F:15.3%,M:14.9%,n:1614	BioProject
Limonium bicolor	Transcriptome	PRJNA863735	C:86.2%[S:81.4%,D:4.8%],F:4.5%,M:9.4%,n:1614	BioProject
Linderniella brevidens	Transcriptome	SRR7760833, SRR7760836, SRR7760835	C:88.2%[S:85.1%,D:3.2%],F:1.8%,M:10%,n:1614	BioProject
Mayaca fluviatilis	Transcriptome	SRR3233326	C:76.3%[S:75.2%,D:1.1%],F:8.6%,M:15.1%,n:1614	BioProject
Mazus miquelii	Transcriptome	PRJDB9031	C:79.7%[S:78.4%,D:1.3%],F:10.3%,M:10%,n:1614	BioProject
Melocactus glaucescens	Transcriptome	PRJNA663542	C:25.8%[S:24.7%,D:1.1%],F:16.8%,M:57.4%,n:1614	BioProject
Mesembryanthemum crystallinum	Transcriptome	SRR1698239, SRR1698238	C:73.2%[S:72.5%,D:0.7%],F:11.2%,M:15.6%,n:1614	BioProject
Mimulus alatus	Transcriptome	SRR16847895	C:88.7%[S:87.1%,D:1.6%],F:4.8%,M:6.5%,n:1614	BioProject
Mirabilis multiflora	Transcriptome	SRR1979681	C:89.2%[S:86.7%,D:2.5%],F:5.5%,M:5.3%,n:1614	BioProject
Monotropa hypopitys	Transcriptome	PRJNA573526	C:65.2%[S:64.4%,D:0.9%],F:7.8%,M:27%,n:1614	BioProject
Monotropastrum humile	Transcriptome	PRJDB3033	C:72%[S:70.8%,D:1.2%],F:4.3%,M:23.7%,n:1614	BioProject
Myricaria laxiflora	Transcriptome	PRJNA840865	C:89.2%[S:88.1%,D:1.1%],F:5.1%,M:5.8%,n:1614	BioProject
Napoleonaea imperialis	Transcriptome	SRR8599238	C:10.5%[S:9.9%,D:0.6%],F:10.2%,M:79.3%,n:1614	BioProject
Neoregelia carolinae	Transcriptome	SRR3233334	C:74.6%[S:73.7%,D:0.9%],F:12.3%,M:13.1%,n:1614	BioProject
Nepenthes alata	Transcriptome	N/A	C:80%[S:79%,D:1%],F:7.6%,M:12.5%,n:1614	Generated in (Fukushima et al., 2017) and made available in (Fukushima & Pollock, 2023)
Nepenthes khasiana	Transcriptome	PRJNA296942	C:90.1%[S:89.3%,D:0.8%],F:4.5%,M:5.3%,n:1614	BioProject
Nepenthes mirabilis	Transcriptome	PRJNA387677	C:90.3%[S:88.8%,D:1.5%],F:4.9%,M:4.8%,n:1614	BioProject
Nopalea cochenillifera	Transcriptome	SRR1698231, SRR1698229	C:68.8%[S:67.7%,D:1.2%],F:15.1%,M:16.1%,n:1614	BioProject
Oxalis stricta	Transcriptome	PRJNA856298	C:86.7%[S:84.8%,D:2%],F:4.5%,M:8.7%,n:1614	BioProject
Oxalis triangularis	Transcriptome	N/A	C:89%[S:86.7%,D:2.2%],F:4.6%,M:6.4%,n:1614	This study
Pachycereus pringlei	Transcriptome	PRJNA413949	C:89.5%[S:87.6%,D:1.9%],F:4.1%,M:6.4%,n:1614	BioProject
Pedalium murex	Transcriptome	PRJNA787916	C:76.1%[S:74.3%,D:1.7%],F:10.5%,M:13.4%,n:1614	BioProject
Pereskia grandifolia	Transcriptome	SRR1698106	C:66.3%[S:64.4%,D:1.9%],F:16.5%,M:17.2%,n:1614	BioProject
Phaulothamnus spinescens	Transcriptome	SRR1979686	C:80%[S:79%,D:1.1%],F:9.2%,M:10.8%,n:1614	BioProject
Phemeranthus parviflorus	Transcriptome	SRR6787508	C:90%[S:87.6%,D:2.4%],F:4.2%,M:5.9%,n:1614	BioProject
Phlox cuspidata	Transcriptome	PRJNA360976	C:53.7%[S:52.7%,D:0.9%],F:23.7%,M:22.6%,n:1614	BioProject
Phytolacca dioica	Transcriptome	SRR1979683	C:90.2%[S:88.8%,D:1.4%],F:4.6%,M:5.2%,n:1614	BioProject
Pinguicula agnata	Transcriptome	N/A	C:73.6%[S:71.6%,D:2%],F:9.1%,M:17.3%,n:1614	This study
Pinguicula primuliflora	Transcriptome	SRR5053674	C:79.7%[S:78.1%,D:1.6%],F:7.3%,M:13%,n:1614	BioProject
Pinguicula vulgaris	Transcriptome	SRR933770	C:76%[S:75%,D:1.1%],F:9.7%,M:14.3%,n:1614	BioProject
Pitcairnia albiflos	Transcriptome	SAMN04123912, SAMN04123911	C:85.7%[S:84.5%,D:1.2%],F:6.4%,M:7.9%,n:1614	BioProject
Pitcairnia staminea	Transcriptome	SAMN04123910, SAMN04123909	C:84.3%[S:83.3%,D:1.1%],F:7.1%,M:8.6%,n:1614	BioProject
Plantago ovata	Transcriptome	PRJNA328518	C:75.6%[S:74.6%,D:1%],F:10.4%,M:14%,n:1614	BioProject
Plumbago auriculata	Transcriptome	N/A	C:87.9%[S:86.1%,D:1.9%],F:2.4%,M:9.7%,n:1614	This study
Primulina pungentisepala	Transcriptome	PRJNA815489	C:86.9%[S:83.7%,D:3.2%],F:6.9%,M:6.2%,n:1614	BioProject
Psittacanthus schiedeanus	Transcriptome	PRJNA803466	C:86.2%[S:84.8%,D:1.4%],F:5.8%,M:8.1%,n:1614	BioProject
Ramonda serbica	Transcriptome	SRR18015612, SRR18015613	C:90.3%[S:88%,D:2.3%],F:4.7%,M:5%,n:1614	BioProject
Reaumuria kaschgarica	Transcriptome	PRJNA381120	C:90.2%[S:88.8%,D:1.4%],F:3.8%,M:6%,n:1614	BioProject
Rheum nobile	Transcriptome	PRJNA194456	C:84.3%[S:83%,D:1.4%],F:4.8%,M:10.9%,n:1614	BioProject
Rivina humilis	Transcriptome	SRR1594158	C:79.7%[S:78.1%,D:1.6%],F:11.2%,M:9.1%,n:1614	BioProject
Saltugilia australis	Transcriptome	SRX1338549	C:9.8%[S:9.3%,D:0.5%],F:13.2%,M:77%,n:1614	BioProject
Sarcobatus vermiculatus	Transcriptome	SRR6787477	C:89.7%[S:88.8%,D:0.9%],F:4.9%,M:5.4%,n:1614	BioProject
Sarracenia purpurea	Transcriptome	N/A	C:92.6%[S:91.5%,D:1.1%],F:2.5%,M:4.9%,n:1614	This study
Seguieria aculeata	Transcriptome	SRR1594352	C:83.5%[S:81.7%,D:1.7%],F:8.2%,M:8.4%,n:1614	BioProject
Stegnosperma halimifolium	Transcriptome	SRR6787509	C:85.2%[S:84%,D:1.2%],F:9.3%,M:5.5%,n:1614	BioProject
Stegolepis ferruginea	Transcriptome	SRR3233331	C:81.5%[S:79.6%,D:1.9%],F:10.5%,M:8%,n:1614	BioProject
Stenocereus queretaroensis	Transcriptome	PRJNA724729	C:88.4%[S:86.2%,D:2.2%],F:4.9%,M:6.8%,n:1614	BioProject
Strobilanthes crispa	Transcriptome	PRJNA491228	C:20.8%[S:20.3%,D:0.5%],F:19.8%,M:59.4%,n:1614	BioProject
Stylidium debile	Transcriptome	N/A	C:92.5%[S:77.6%,D:14.9%],F:4.8%,M:2.7%,n:1614	This study
Styrax japonicus	Transcriptome	PRJNA542031	C:88.5%[S:84.7%,D:3.8%],F:6.2%,M:5.3%,n:1614	BioProject
Symplocos paniculata	Transcriptome	PRJNA312748	C:92.1%[S:89%,D:3.1%],F:2%,M:5.9%,n:1614	BioProject
Talinopsis frutescens	Transcriptome	SRR6787507	C:88.5%[S:86.4%,D:2.1%],F:5.3%,M:6.2%,n:1614	BioProject
Talinum portulacifolium	Transcriptome	SRR1698110	C:17.3%[S:16.7%,D:0.6%],F:14.7%,M:68%,n:1614	BioProject
Tamarix chinensis	Transcriptome	PRJNA855335	C:91.1%[S:89.7%,D:1.4%],F:2.5%,M:6.4%,n:1614	BioProject
Tillandsia strictaXrecurvifolia	Transcriptome	PRJNA750599	C:80.2%[S:77.6%,D:2.6%],F:9.9%,M:9.9%,n:1614	BioProject
Trianthema portulacastrum	Transcriptome	SRR1698228, SRR1698227	C:75.3%[S:74.3%,D:1.1%],F:11.1%,M:13.6%,n:1614	BioProject
Utricularia aurea	Transcriptome	SRR5053673	C:71.5%[S:69.9%,D:1.6%],F:6.3%,M:22.2%,n:1614	BioProject
Utricularia australis	Transcriptome	N/A	C:75.3%[S:71%,D:4.3%],F:6.8%,M:18%,n:1614	This study
Utricularia intermedia	Transcriptome	SRR933769	C:68.2%[S:66.9%,D:1.3%],F:12.6%,M:19.1%,n:1614	BioProject
Utricularia livida	Transcriptome	N/A	C:58.4%[S:56.4%,D:1.9%],F:5.2%,M:36.4%,n:1614	This study
Utricularia longifolia	Transcriptome	SRR5053676	C:66.5%[S:64.7%,D:1.8%],F:4.3%,M:29.2%,n:1614	BioProject
Utricularia sandersonii	Transcriptome	SRR5053675	C:69.3%[S:67.2%,D:2.1%],F:6.2%,M:24.5%,n:1614	BioProject
Xyris jupicai	Transcriptome	SRR3233338	C:72.8%[S:72.2%,D:0.6%],F:10.3%,M:16.9%,n:1614	BioProject

## Sheet: S2
Symbiosis gene	Medicago truncatula gene IDs	Oryza sativa gene IDs	SonicParanoid OG ID
ADK	Medtr3g088855	LOC_Os01g65940	SP0006993
ABCB20	Medtr3g093430	LOC_Os08g05690, LOC_Os08g05710	SP0000137
AMN1/2	Medtr3g086430, Medtr4g081190	LOC_Os04g40570	SP0000137
AMN3	Medtr8g022270	LOC_Os03g08380	SP0000137
AMT4	Medtr1g036410, Medtr7g115050	LOC_Os03g53780	SP0000400
ARK1	Medtr7g116650	LOC_Os11g26140	SP0006504
ARK2	Medtr6g007690	LOC_Os04g39180	SP0006504
CASTOR	Medtr7g117580	LOC_Os03g62650	SP0016456
CCaMK	Medtr8g043970	LOC_Os05g41090	SP0014633
CKL	Medtr1g098300, Medtr8g092290	LOC_Os02g20140	SP0011256
CYCLOPS	Medtr5g026850, Medtr8te071320	LOC_Os06g02520	SP0019177, SP0021528
CYT733A1	Medtr6g034940	LOC_Os03g61980	SP0017302
DIP1	Medtr8g092440, Medtr8g093070	LOC_Os11g06180, LOC_Os12g06540	SP0023283
DWA1	Medtr2g098490, Medtr4g066130	LOC_Os04g39780	SP0012962
AMPa	Medtr3g111900	LOC_Os01g44950, LOC_Os05g50300	SP0018053
EPP1	Medtr3g099200, Medtr4g102890, Medtr4g104060	LOC_Os11g29630	SP0008689
EPR3	Medtr5g033490	LOC_Os01g36550	SP0015046
ERM	Medtr4g082345, Medtr6g012970, Medtr7g011630	LOC_Os12g39330	SP0009093
AP2C	Medtr2g016730		SP0007862
AP2D	Medtr8g032610		SP0017168
EXO70	Medtr1g017910	LOC_Os08g40840	SP0017958
FatG	Medtr4g097510	LOC_Os12g43740	SP0017794
FatM	Medtr1g109110	LOC_Os01g31760	SP0015055
GRAS43	Medtr1g069725	LOC_Os05g40710	SP0018218
KIN2	Medtr4g129010	LOC_Os06g44430	SP0017580
KIN5	Medtr3g104900	LOC_Os09g27150	SP0017956
LIN	Medtr1g090320		SP0001209
LINL	Medtr8g103227	LOC_Os01g12930	SP0001209
LysMe	Medtr4g091000, Medtr4g091010, Medtr4g091020	LOC_Os01g57390, LOC_Os01g57400	SP0002874
MLO IV	Medtr3g115940	LOC_Os03g03700, LOC_Os06g29110	SP0000593
NFR5	Medtr5g019040, Medtr8g078300	LOC_Os03g13080	SP0014978
NF-YC	Medtr2g081600, Medtr2g081630	LOC_Os04g58680	SP0017106
NPF4.5	Medtr2g017750, Medtr8g087780, Medtr8g087810	LOC_Os01g54515	SP0003227
P450	Medtr3g051230, Medtr5g092150	LOC_Os07g33440, LOC_Os07g33620, LOC_Os07g30950, LOC_Os07g33610, LOC_Os07g33580, LOC_Os07g33560, LOC_Os07g33550, LOC_Os07g33540, LOC_Os07g33420, LOC_Os07g33480, LOC_Os09g21260	SP0001701
PP2AB'1	Medtr1g112940	LOC_Os09g37060	SP0018048
PT11	Medtr1g028600	LOC_Os01g46860	SP0014690
RAD1	Medtr4g104020	LOC_Os01g67650, LOC_Os01g67670	SP0010970
RAM1	Medtr7g027190	LOC_Os11g31100	SP0016892
RAM2	Medtr1g040500	LOC_Os03g07060, LOC_Os03g52570, LOC_Os10g27330	SP0006323
RFCa	Medtr5g020810	LOC_Os02g47605	SP0015320
RFCb	Medtr3g118160	LOC_Os10g42400	SP0014749
RINRK	Medtr2g023150, Medtr3g078250	LOC_Os09g20970	SP0011515
RLCK171	Medtr2g038675, Medtr4g126930	LOC_Os04g56360	SP0015814
STR1	Medtr8g107450	LOC_Os09g23640	SP0008019
STR2	Medtr5g030910		SP0008019
SYMRK	Medtr5g030920	LOC_Os07g38070	SP0016106
SYP132	Medtr2g088700	LOC_Os07g34510	SP0001660
VAPYRIN	Medtr6g027840	LOC_Os03g45290	SP0014976
WRI5	Medtr6g011490, Medtr7g009410, Medtr8g468920	LOC_Os05g45954, LOC_Os06g05340	SP0005961
ZAS	Medtr3g110195	LOC_Os08g28240, LOC_Os08g28410, LOC_Os09g15240	SP0005157
ALYASE2	Medtr3g095340, Medtr6g043700	LOC_Os12g06830, LOC_Os12g06900, LOC_Os12g07310, LOC_Os12g07340	SP0003615
BCP1	Medtr1g090420	LOC_Os03g44630	SP0021108
bCRK-II	Medtr3g064080, Medtr3g064090, Medtr3g064110	LOC_Os11g28104	SP0004721
CHITINASE	Medtr0027s0260, Medtr5g043550, Medtr7g116350, Medtr8g055940, Medtr8g467650	LOC_Os07g19040	SP0000264, SP0029601
CYTb1	Medtr1g033360	LOC_Os10g02920	SP0015561
DNAJ	Medtr2g008520, Medtr2g008540, Medtr4g094275	LOC_Os09g20320	SP0014919
DUF538	Medtr2g091210, Medtr2g091215	LOC_Os01g46390, LOC_Os05g49790	SP0010617
DUF4228	Medtr2g104800, Medtr5g033070, Medtr7g057900	LOC_Os06g37190, LOC_Os03g62770	SP0001974
EXO84	Medtr1g069620, Medtr2g022500	LOC_Os08g45200	SP0014071, SP0081861
GDSL	Medtr8g074560, Medtr8g074570, Medtr8g074580	LOC_Os02g44850, LOC_Os06g50950, LOC_Os06g50940, LOC_Os02g18990, LOC_Os02g18954, LOC_Os02g19040, LOC_Os12g37910, LOC_Os02g50690, LOC_Os02g44860	SP0009257
GLP	Medtr2g086620, Medtr2g086630, Medtr2g086640, Medtr4g052770, Medtr4g052780	LOC_Os09g39510, LOC_Os09g39520, LOC_Os09g39530	SP0001471
GST1	Medtr5g076900	LOC_Os07g05800	SP0000174
HEP	Medtr1g062970, Medtr7g102840, Medtr7g102870	LOC_Os11g14080	SP0014341, SP0026789
HMAD1	Medtr5g020960	LOC_Os04g56570	SP0002277
HYP2	Medtr3g467150, Medtr5g075400	LOC_Os01g74620	SP0014549
HYP3	Medtr4g104750	LOC_Os01g68130	SP0014074
HYP6	Medtr8g040940	LOC_Os08g42990, LOC_Os09g34290	SP0015729
HYP7	Medtr5g018610	LOC_Os03g47034	SP0011450
KELCH	Medtr2g012790	LOC_Os02g56160	SP0014694
LEA	Medtr2g088610, Medtr2g088680, Medtr4g046787, Medtr4g046803, Medtr4g046830, Medtr5g005950	LOC_Os07g34040, LOC_Os07g34050	SP0013721
PCL	Medtr0262s0020, Medtr1g105120, Medtr1g105130, Medtr7g086090, Medtr7g086100, Medtr7g086140, Medtr7g086190, Medtr7g086200, Medtr7g086220, Medtr7g086230, Medtr7g086280, Medtr7te086160	LOC_Os03g57740, LOC_Os07g07170	SP0001115
RHI	Medtr1g023770, Medtr2g030855, Medtr2g030865, Medtr2g030895, Medtr2g031270, Medtr2g031300		SP0000036, SP0004249
SEC	Medtr7g087500	LOC_Os01g16000, LOC_Os05g18294, LOC_Os05g18470	SP0016390
SIN	Medtr3g020800, Medtr3g020880, Medtr3g020930, Medtr3g020970	LOC_Os01g42860, LOC_Os02g03140, LOC_Os02g03170, LOC_Os05g01920, LOC_Os08g34249, LOC_Os08g34258, LOC_Os11g17790, LOC_Os12g36210, LOC_Os12g36220, LOC_Os12g36240	SP0011897
TAU	Medtr0021s0370	LOC_Os08g29510	SP0009263

## Sheet: S3
Gene name	Orthogroup	UniProt best hit	Abronia_nealleyi	Acanthochlamys_bracteata	Acleisanthes_lanceolata	Acorus_gramineus	Actinidia_chinensis	Aegiceras_corniculatum	Agave_tequilana	Aldrovanda_vesiculosa	Amaranthus_hypochondriacus	Amborella_trichopoda	Anacampseros_filamentosa	Ananas_comosus	Ancistrocladus_abbreviatus	Andrographis_paniculata	Anisomeria_littoralis	Antirrhinum_majus	Aquilegia_coerulea	Arabidopsis_thaliana	Aristolochia_fimbriata	Aristotelia_chilensis	Atriplex_hortensis	Averrhoa_carambola	Barringtonia_racemosa	Beta_vulgaris	Bougainvillea_peruviana	Brachypodium_distachyon	Brocchinia_reducta	Buddleja_alternifolia	Buxus_austroyunnanensis	Byblis_aquatica	Camellia_sinensis	Carex_littledalei	Carica_papaya	Carnegiea_gigantea	Cassytha_filiformis	Centrolepis_monogyna	Ceodes_umbellifera	Cephalotus_follicularis	Ceratophyllum_demersum	Chenopodium_quinoa	Chloranthus_sessilifolius	Claytonia_virginica	Clethra_arborea	Coffea_canephora	Colocasia_esculenta	Corylus_americana	Couroupita_guianensis
	SP0000531	DRL38_ARATH Probable disease resistance protein At5g47260	Abronia_nealleyi_DN19429-c0-g1		Acleisanthes_lanceolata_DN19186-c0-g1, Acleisanthes_lanceolata_DN19855-c1-g2		Actinidia_chinensis_Actinidia11819.t1, Actinidia_chinensis_Actinidia20129.t1, Actinidia_chinensis_Actinidia38983.t1, Actinidia_chinensis_Actinidia11835.t1, Actinidia_chinensis_Actinidia38978.t1, Actinidia_chinensis_Actinidia00159.t1, Actinidia_chinensis_Actinidia01623.t2, Actinidia_chinensis_Actinidia25323.t1, Actinidia_chinensis_Actinidia29427.t1, Actinidia_chinensis_Actinidia26982.t1, Actinidia…	Aegiceras_corniculatum_THS.12G0048840-mRNA-1, Aegiceras_corniculatum_THS.12G0262700-mRNA-1, Aegiceras_corniculatum_THS.12G0262750-mRNA-1, Aegiceras_corniculatum_THS.12G0260900-mRNA-1, Aegiceras_corniculatum_THS.12G0262720-mRNA-1, Aegiceras_corniculatum_THS.12G0048820-mRNA-1, Aegiceras_corniculatum_THS.12G0262730-mRNA-1, Aegiceras_corniculatum_THS.12G0262770-mRNA-1, Aegiceras_corniculatum_THS.0167…		Aldrovanda_vesiculosa_Av_00016905-RA	Amaranthus_hypochondriacus_AH009834-RA, Amaranthus_hypochondriacus_AH009828-RA, Amaranthus_hypochondriacus_AH011685-RA		Anacampseros_filamentosa_DN9932-c1-g2		Ancistrocladus_abbreviatus_Ancab_010588-T1, Ancistrocladus_abbreviatus_Ancab_034242-T1	Andrographis_paniculata_LOC127256638	Anisomeria_littoralis_DN7348-c0-g1, Anisomeria_littoralis_DN19804-c0-g1		Aquilegia_coerulea_Aqcoe2G072700.1, Aquilegia_coerulea_Aqcoe4G052600.1, Aquilegia_coerulea_Aqcoe4G290900.1, Aquilegia_coerulea_Aqcoe4G291500.1, Aquilegia_coerulea_Aqcoe4G223200.1, Aquilegia_coerulea_Aqcoe4G300300.1, Aquilegia_coerulea_Aqcoe4G052300.1, Aquilegia_coerulea_Aqcoe4G083400.1, Aquilegia_coerulea_Aqcoe4G052400.1, Aquilegia_coerulea_Aqcoe1G235600.1, Aquilegia_coerulea_Aqcoe5G243800.1	Arabidopsis_thaliana_AT4G19050.1, Arabidopsis_thaliana_AT5G45510.1	Aristolochia_fimbriata_CM034082.1_cds_KAG9443653.1_14993	Aristotelia_chilensis_DN12882-c0-g1, Aristotelia_chilensis_DN11314-c0-g1	Atriplex_hortensis_Ah022377-RA	Averrhoa_carambola_GWHTABKE005691, Averrhoa_carambola_GWHTABKE005697, Averrhoa_carambola_GWHTABKE005699, Averrhoa_carambola_GWHTABKE005705, Averrhoa_carambola_GWHTABKE005711, Averrhoa_carambola_GWHTABKE005718, Averrhoa_carambola_GWHTABKE005720, Averrhoa_carambola_GWHTABKE005721, Averrhoa_carambola_GWHTABKE005781, Averrhoa_carambola_GWHTABKE008221	Barringtonia_racemosa_DN15134-c0-g2, Barringtonia_racemosa_DN7052-c0-g1, Barringtonia_racemosa_DN18329-c0-g1, Barringtonia_racemosa_DN8903-c0-g1, Barringtonia_racemosa_DN5124-c0-g2, Barringtonia_racemosa_DN24091-c0-g2, Barringtonia_racemosa_DN26438-c0-g1	Beta_vulgaris_EL10Ac4g07650.1, Beta_vulgaris_EL10Ac3g06071.1	Bougainvillea_peruviana_DN15112-c0-g1	Brachypodium_distachyon_Bradi1g30667.7, Brachypodium_distachyon_Bradi4g08712.3, Brachypodium_distachyon_Bradi4g02541.2, Brachypodium_distachyon_Bradi5g02430.1, Brachypodium_distachyon_Bradi5g02240.2, Brachypodium_distachyon_Bradi5g10277.2, Brachypodium_distachyon_Bradi5g00616.2, Brachypodium_distachyon_Bradi2g01280.3, Brachypodium_distachyon_Bradi2g01077.1, Brachypodium_distachyon_Bradi2g52450.6,…	Brocchinia_reducta_DN8541-c0-g1, Brocchinia_reducta_DN9890-c0-g1	Buddleja_alternifolia_KAG8381921.1_8913, Buddleja_alternifolia_KAG8381931.1_8923	Buxus_austroyunnanensis_GWHTBHNJ007116		Camellia_sinensis_CSS0002170.1, Camellia_sinensis_CSS0024333.1, Camellia_sinensis_CSS0045387.1, Camellia_sinensis_CSS0049217.1, Camellia_sinensis_CSS0044487.1, Camellia_sinensis_CSS0017703.1, Camellia_sinensis_CSS0029786.1, Camellia_sinensis_CSS0031709.1, Camellia_sinensis_CSS0025266.1		Carica_papaya_evm.model.supercontig_27.142, Carica_papaya_evm.model.supercontig_27.143, Carica_papaya_evm.model.supercontig_27.145, Carica_papaya_evm.model.supercontig_27.147, Carica_papaya_evm.model.supercontig_27.148, Carica_papaya_evm.model.supercontig_27.149, Carica_papaya_evm.model.supercontig_27.151, Carica_papaya_evm.model.supercontig_27.152, Carica_papaya_evm.model.supercontig_27.153, Car…	Carnegiea_gigantea_Cgig2_024447, Carnegiea_gigantea_Cgig2_024449, Carnegiea_gigantea_Cgig2_024450		Centrolepis_monogyna_DN4907-c0-g1				Chenopodium_quinoa_AUR62020945-RA, Chenopodium_quinoa_AUR62018478-RA	Chloranthus_sessilifolius_evm.model.Contig14.545, Chloranthus_sessilifolius_evm.model.Contig14.568	Claytonia_virginica_DN35192-c0-g1, Claytonia_virginica_DN35192-c1-g1, Claytonia_virginica_DN55095-c0-g1	Clethra_arborea_carb_01030-RA, Clethra_arborea_carb_02057-RA, Clethra_arborea_carb_29392-RA, Clethra_arborea_carb_12432-RA, Clethra_arborea_carb_12434-RA, Clethra_arborea_carb_29396-RA, Clethra_arborea_carb_12438-RA, Clethra_arborea_carb_06416-RA, Clethra_arborea_carb_12440-RA, Clethra_arborea_carb_08464-RA, Clethra_arborea_carb_29401-RA, Clethra_arborea_carb_24791-RA, Clethra_arborea_carb_29404-…	Coffea_canephora_HG974437.1_cds_CDP17695.1_3355, Coffea_canephora_HG974429.1_cds_CDO99654.1_6827, Coffea_canephora_HG974432.1_cds_CDP18739.1_13873, Coffea_canephora_HG974435.1_cds_CDP14977.1_19637, Coffea_canephora_HG974435.1_cds_CDP14972.1_19642, Coffea_canephora_HG974435.1_cds_CDP14962.1_19652, Coffea_canephora_GSCOC_T00001151001, Coffea_canephora_GSCOC_T00002704001, Coffea_canephora_GSCOC_T000…	Colocasia_esculenta_Taro_017981, Colocasia_esculenta_Taro_018824	Corylus_americana_CamerRush.04G007100.1, Corylus_americana_CamerRush.04G007500.1, Corylus_americana_CamerRush.04G007200.1, Corylus_americana_CamerRush.09G003800.1, Corylus_americana_CamerRush.09G003600.1, Corylus_americana_CamerRush.09G003700.1	Couroupita_guianensis_DN6170-c0-g1, Couroupita_guianensis_DN3198-c1-g1, Couroupita_guianensis_DN5748-c0-g1, Couroupita_guianensis_DN17835-c0-g1, Couroupita_guianensis_DN6060-c0-g1, Couroupita_guianensis_DN4692-c1-g1
	SP0001051	HY6H_HYONI Hyoscyamine 6-dioxygenase			Acleisanthes_lanceolata_DN21101-c0-g1	Acorus_gramineus_GWHTCBFW003081	Actinidia_chinensis_Actinidia17179.t1, Actinidia_chinensis_Actinidia09557.t1, Actinidia_chinensis_Actinidia24324.t1, Actinidia_chinensis_Actinidia21198.t1, Actinidia_chinensis_Actinidia09560.t1		Agave_tequilana_AgateH1.16G002800.1, Agave_tequilana_AgateH1.11G120000.1	Aldrovanda_vesiculosa_Av_00001429-RA, Aldrovanda_vesiculosa_Av_00002300-RA	Amaranthus_hypochondriacus_AH020380-RA, Amaranthus_hypochondriacus_AH007582-RA		Anacampseros_filamentosa_DN2462-c0-g1	Ananas_comosus_Aco010215.1, Ananas_comosus_Aco006882.1	Ancistrocladus_abbreviatus_Ancab_022432-T1, Ancistrocladus_abbreviatus_Ancab_022433-T1	Andrographis_paniculata_LOC127258999, Andrographis_paniculata_LOC127259090, Andrographis_paniculata_LOC127259308, Andrographis_paniculata_LOC127264803	Anisomeria_littoralis_DN11226-c0-g3, Anisomeria_littoralis_DN11226-c0-g2, Anisomeria_littoralis_DN11226-c0-g1, Anisomeria_littoralis_DN4370-c0-g2	Antirrhinum_majus_Am02g52730.T01, Antirrhinum_majus_Am02g52730.T02, Antirrhinum_majus_Am03g09560.T01	Aquilegia_coerulea_Aqcoe4G163300.1			Aristotelia_chilensis_DN5539-c0-g1	Atriplex_hortensis_Ah001017-RA, Atriplex_hortensis_Ah000201-RA, Atriplex_hortensis_Ah000203-RA	Averrhoa_carambola_GWHTABKE021580	Barringtonia_racemosa_DN10101-c0-g1, Barringtonia_racemosa_DN17143-c0-g1	Beta_vulgaris_EL10Ac5g10409.1	Bougainvillea_peruviana_DN87752-c0-g1, Bougainvillea_peruviana_DN35844-c0-g2	Brachypodium_distachyon_Bradi1g46480.1, Brachypodium_distachyon_Bradi1g56240.1, Brachypodium_distachyon_Bradi4g43860.1, Brachypodium_distachyon_Bradi4g43610.1	Brocchinia_reducta_DN31646-c0-g1, Brocchinia_reducta_DN3405-c1-g1	Buddleja_alternifolia_KAG8389219.1_4357, Buddleja_alternifolia_KAG8370777.1_20398, Buddleja_alternifolia_KAG8370778.1_20399, Buddleja_alternifolia_KAG8370781.1_20402, Buddleja_alternifolia_KAG8369247.1_23927	Buxus_austroyunnanensis_GWHTBHNJ018556, Buxus_austroyunnanensis_GWHTBHNJ018557, Buxus_austroyunnanensis_GWHTBHNJ018558, Buxus_austroyunnanensis_GWHTBHNJ018559, Buxus_austroyunnanensis_GWHTBHNJ018561		Camellia_sinensis_CSS0029882.1, Camellia_sinensis_CSS0001763.1, Camellia_sinensis_CSS0042979.1, Camellia_sinensis_CSS0028732.1, Camellia_sinensis_CSS0024723.1, Camellia_sinensis_CSS0028530.1, Camellia_sinensis_CSS0003417.1, Camellia_sinensis_CSS0003382.1, Camellia_sinensis_CSS0006235.1	Carex_littledalei_KAF3338406.1_3599, Carex_littledalei_KAF3335426.1_6289, Carex_littledalei_KAF3323166.1_19563		Carnegiea_gigantea_Cgig2_033016, Carnegiea_gigantea_Cgig2_033018			Ceodes_umbellifera_DN21481-c0-g1, Ceodes_umbellifera_DN35026-c0-g3, Ceodes_umbellifera_DN39612-c0-g1			Chenopodium_quinoa_AUR62024725-RA, Chenopodium_quinoa_AUR62011881-RA, Chenopodium_quinoa_AUR62011884-RA, Chenopodium_quinoa_AUR62011882-RA, Chenopodium_quinoa_AUR62034802-RA	Chloranthus_sessilifolius_evm.model.Contig7.148	Claytonia_virginica_DN509-c0-g1, Claytonia_virginica_DN55603-c0-g1	Clethra_arborea_carb_30235-RA, Clethra_arborea_carb_24518-RA, Clethra_arborea_carb_06787-RA, Clethra_arborea_carb_15445-RA, Clethra_arborea_carb_26133-RA, Clethra_arborea_carb_29782-RA, Clethra_arborea_carb_29783-RA, Clethra_arborea_carb_26137-RA, Clethra_arborea_carb_30234-RA	Coffea_canephora_HG974428.1_cds_CDP08460.1_558, Coffea_canephora_HG974428.1_cds_CDP09686.1_697, Coffea_canephora_HG974428.1_cds_CDP09687.1_698, Coffea_canephora_HG974428.1_cds_CDP09688.1_699, Coffea_canephora_HG974428.1_cds_CDP06987.1_987, Coffea_canephora_HG974428.1_cds_CDP03735.1_1841, Coffea_canephora_HG974428.1_cds_CDP03734.1_1842		Corylus_americana_CamerRush.11G008800.1, Corylus_americana_CamerRush.11G010100.1, Corylus_americana_CamerRush.11G008700.1	Couroupita_guianensis_DN14682-c0-g1, Couroupita_guianensis_DN5520-c0-g1
PCL	SP0001115	BCP1A_MEDTR Blue copper protein 1a {ECO:0000303|PubMed:20687807}		Acanthochlamys_bracteata_GWHTBAYO002952.1			Actinidia_chinensis_Actinidia06198.t1, Actinidia_chinensis_Actinidia06201.t1, Actinidia_chinensis_Actinidia06200.t1, Actinidia_chinensis_Actinidia07957.t1, Actinidia_chinensis_Actinidia27424.t1, Actinidia_chinensis_Actinidia06199.t1, Actinidia_chinensis_Actinidia07958.t1, Actinidia_chinensis_Actinidia14490.t1, Actinidia_chinensis_Actinidia09049.t1	Aegiceras_corniculatum_THS.13G0021240-mRNA-1, Aegiceras_corniculatum_THS.16G0375660-mRNA-1, Aegiceras_corniculatum_THS.16G0374280-mRNA-1, Aegiceras_corniculatum_THS.16G0374260-mRNA-1, Aegiceras_corniculatum_THS.16G0375650-mRNA-1, Aegiceras_corniculatum_THS.16G0375670-mRNA-1, Aegiceras_corniculatum_THS.16G0375640-mRNA-1, Aegiceras_corniculatum_THS.16G0374270-mRNA-1, Aegiceras_corniculatum_THS.02G0…	Agave_tequilana_AgateH1.16G019300.1, Agave_tequilana_AgateH1.14G026600.1, Agave_tequilana_AgateH1.15G054000.1, Agave_tequilana_AgateH1.11G056500.1, Agave_tequilana_AgateH1.09G071200.1			Amborella_trichopoda_AmTr_v1.0_scaffold00004.105, Amborella_trichopoda_AmTr_v1.0_scaffold00004.106, Amborella_trichopoda_AmTr_v1.0_scaffold00004.103, Amborella_trichopoda_AmTr_v1.0_scaffold00004.102, Amborella_trichopoda_AmTr_v1.0_scaffold00058.75		Ananas_comosus_Aco008770.1		Andrographis_paniculata_LOC127250702, Andrographis_paniculata_LOC127255854, Andrographis_paniculata_LOC127240232		Antirrhinum_majus_Am02g33810.T01, Antirrhinum_majus_Am02g33840.T01, Antirrhinum_majus_Am02g33850.T01, Antirrhinum_majus_Am02g33860.T01	Aquilegia_coerulea_Aqcoe2G065800.1, Aquilegia_coerulea_Aqcoe2G066100.1, Aquilegia_coerulea_Aqcoe2G240100.1, Aquilegia_coerulea_Aqcoe2G065900.1, Aquilegia_coerulea_Aqcoe7G062100.1, Aquilegia_coerulea_Aqcoe1G066700.1, Aquilegia_coerulea_Aqcoe1G066800.1, Aquilegia_coerulea_Aqcoe1G066900.1, Aquilegia_coerulea_Aqcoe1G067300.1, Aquilegia_coerulea_Aqcoe3G008200.1	Arabidopsis_thaliana_AT3G17675.1	Aristolochia_fimbriata_CM034079.1_cds_KAG9452090.1_4994, Aristolochia_fimbriata_CM034079.1_cds_KAG9452091.1_4995, Aristolochia_fimbriata_CM034079.1_cds_KAG9452092.1_4996, Aristolochia_fimbriata_CM034082.1_cds_KAG9444252.1_15592			Averrhoa_carambola_GWHTABKE004083, Averrhoa_carambola_GWHTABKE019343				Brachypodium_distachyon_Bradi1g56560.1, Brachypodium_distachyon_Bradi1g56552.1, Brachypodium_distachyon_Bradi1g05990.1, Brachypodium_distachyon_Bradi1g06010.1, Brachypodium_distachyon_Bradi1g06020.1, Brachypodium_distachyon_Bradi1g56570.1, Brachypodium_distachyon_Bradi1g06140.1, Brachypodium_distachyon_Bradi1g06130.1		Buddleja_alternifolia_KAG8382334.1_9326, Buddleja_alternifolia_KAG8382335.1_9327, Buddleja_alternifolia_KAG8374812.1_16503, Buddleja_alternifolia_KAG8374814.1_16505	Buxus_austroyunnanensis_GWHTBHNJ001104, Buxus_austroyunnanensis_GWHTBHNJ001105, Buxus_austroyunnanensis_GWHTBHNJ001106, Buxus_austroyunnanensis_GWHTBHNJ001107, Buxus_austroyunnanensis_GWHTBHNJ001108, Buxus_austroyunnanensis_GWHTBHNJ001109, Buxus_austroyunnanensis_GWHTBHNJ018669		Camellia_sinensis_CSS0032091.1, Camellia_sinensis_CSS0009555.1, Camellia_sinensis_CSS0004007.1, Camellia_sinensis_CSS0041580.1		Carica_papaya_evm.model.supercontig_111.43, Carica_papaya_evm.model.supercontig_161.6, Carica_papaya_evm.model.supercontig_51.159								Chloranthus_sessilifolius_evm.model.Contig7.1313, Chloranthus_sessilifolius_evm.model.Contig7.1314, Chloranthus_sessilifolius_evm.model.Contig7.1315, Chloranthus_sessilifolius_evm.model.Contig7.1317, Chloranthus_sessilifolius_evm.model.Contig7.1318, Chloranthus_sessilifolius_evm.model.Contig7.1321		Clethra_arborea_carb_08307-RA, Clethra_arborea_carb_07111-RA, Clethra_arborea_carb_07008-RA, Clethra_arborea_carb_09554-RA	Coffea_canephora_HG974435.1_cds_CDP09852.1_20516	Colocasia_esculenta_Taro_006981, Colocasia_esculenta_Taro_006982	Corylus_americana_CamerRush.11G109500.1, Corylus_americana_CamerRush.03G136000.1, Corylus_americana_CamerRush.10G060500.1, Corylus_americana_CamerRush.04G040100.1, Corylus_americana_CamerRush.04G040000.1, Corylus_americana_CamerRush.04G039900.1, Corylus_americana_CamerRush.08G044700.1, Corylus_americana_CamerRush.08G043300.1, Corylus_americana_CamerRush.08G043800.1, Corylus_americana_CamerRush.08…	Couroupita_guianensis_DN13532-c0-g1
MIG1	SP0001356	GAI1_VITVI DELLA protein GAI1					Actinidia_chinensis_Actinidia40369.t1, Actinidia_chinensis_Actinidia17903.t1, Actinidia_chinensis_Actinidia20991.t1, Actinidia_chinensis_Actinidia15601.t1, Actinidia_chinensis_Actinidia15600.t1, Actinidia_chinensis_Actinidia40368.t1	Aegiceras_corniculatum_THS.15G0035870-mRNA-1, Aegiceras_corniculatum_THS.17G0025530-mRNA-1, Aegiceras_corniculatum_THS.04G0211710-mRNA-1	Agave_tequilana_AgateH1.01G227000.1, Agave_tequilana_AgateH1.01G226900.1, Agave_tequilana_AgateH1.02G283200.1, Agave_tequilana_AgateH1.02G283300.1, Agave_tequilana_AgateH1.02G283400.1, Agave_tequilana_AgateH1.02G037200.1			Amborella_trichopoda_AmTr_v1.0_scaffold00166.29, Amborella_trichopoda_AmTr_v1.0_scaffold00166.28, Amborella_trichopoda_AmTr_v1.0_scaffold00166.23, Amborella_trichopoda_AmTr_v1.0_scaffold00166.25, Amborella_trichopoda_AmTr_v1.0_scaffold00045.198, Amborella_trichopoda_AmTr_v1.0_scaffold00045.194, Amborella_trichopoda_AmTr_v1.0_scaffold00045.197, Amborella_trichopoda_AmTr_v1.0_scaffold00045.193, Amb…				Andrographis_paniculata_LOC127247940, Andrographis_paniculata_LOC127247951, Andrographis_paniculata_LOC127249025, Andrographis_paniculata_LOC127249026, Andrographis_paniculata_LOC127242868		Antirrhinum_majus_Am02g20990.T01	Aquilegia_coerulea_Aqcoe2G273800.1, Aquilegia_coerulea_Aqcoe7G305000.1		Aristolochia_fimbriata_CM034078.1_cds_KAG9457870.1_2378	Aristotelia_chilensis_DN43161-c0-g1, Aristotelia_chilensis_DN18244-c0-g1, Aristotelia_chilensis_DN21910-c0-g1		Averrhoa_carambola_GWHTABKE017966, Averrhoa_carambola_GWHTABKE022603, Averrhoa_carambola_GWHTABKE022604, Averrhoa_carambola_GWHTABKE022606, Averrhoa_carambola_GWHTABKE022607	Barringtonia_racemosa_DN42323-c0-g1, Barringtonia_racemosa_DN57151-c0-g1, Barringtonia_racemosa_DN60807-c0-g1				Brocchinia_reducta_DN132526-c0-g1	Buddleja_alternifolia_KAG8389564.1_4702, Buddleja_alternifolia_KAG8372883.1_19890, Buddleja_alternifolia_KAG8370602.1_20223, Buddleja_alternifolia_KAG8370511.1_22596, Buddleja_alternifolia_KAG8370515.1_22600	Buxus_austroyunnanensis_GWHTBHNJ018065, Buxus_austroyunnanensis_GWHTBHNJ018067, Buxus_austroyunnanensis_GWHTBHNJ018068		Camellia_sinensis_CSS0028394.1		Carica_papaya_evm.model.supercontig_18.54, Carica_papaya_evm.model.supercontig_9.72								Chloranthus_sessilifolius_evm.model.Contig1.119		Clethra_arborea_carb_12362-RA, Clethra_arborea_carb_24410-RA, Clethra_arborea_carb_11051-RA	Coffea_canephora_HG974428.1_cds_CDP09690.1_701, Coffea_canephora_HG974430.1_cds_CDO98775.1_9698, Coffea_canephora_HG974430.1_cds_CDO98776.1_9699, Coffea_canephora_HG974435.1_cds_CDP14979.1_19635		Corylus_americana_CamerRush.02G138200.1, Corylus_americana_CamerRush.01G123400.1, Corylus_americana_CamerRush.01G123600.1, Corylus_americana_CamerRush.01G123300.1, Corylus_americana_CamerRush.01G123500.1	Couroupita_guianensis_DN20125-c0-g1
	SP0002897	RPS5_ARATH Disease resistance protein RPS5		Acanthochlamys_bracteata_GWHTBAYO003015.1, Acanthochlamys_bracteata_GWHTBAYO005416.1, Acanthochlamys_bracteata_GWHTBAYO005417.1, Acanthochlamys_bracteata_GWHTBAYO006457.1, Acanthochlamys_bracteata_GWHTBAYO006462.1, Acanthochlamys_bracteata_GWHTBAYO006472.1, Acanthochlamys_bracteata_GWHTBAYO006476.1, Acanthochlamys_bracteata_GWHTBAYO006477.1, Acanthochlamys_bracteata_GWHTBAYO006568.1, Acanthochlam…						Aldrovanda_vesiculosa_Av_00002442-RA, Aldrovanda_vesiculosa_Av_00002543-RA, Aldrovanda_vesiculosa_Av_00002512-RA, Aldrovanda_vesiculosa_Av_00002547-RA, Aldrovanda_vesiculosa_Av_00002549-RA, Aldrovanda_vesiculosa_Av_00015762-RA, Aldrovanda_vesiculosa_Av_00002454-RA, Aldrovanda_vesiculosa_Av_00021312-RA		Amborella_trichopoda_AmTr_v1.0_scaffold00029.137, Amborella_trichopoda_AmTr_v1.0_scaffold00771.2, Amborella_trichopoda_AmTr_v1.0_scaffold00104.13, Amborella_trichopoda_AmTr_v1.0_scaffold00036.38, Amborella_trichopoda_AmTr_v1.0_scaffold00078.182, Amborella_trichopoda_AmTr_v1.0_scaffold00078.172, Amborella_trichopoda_AmTr_v1.0_scaffold00078.183, Amborella_trichopoda_AmTr_v1.0_scaffold00142.18, Ambo…		Ananas_comosus_Aco022847.1, Ananas_comosus_Aco022848.1, Ananas_comosus_Aco023658.1, Ananas_comosus_Aco021358.1, Ananas_comosus_Aco015116.1, Ananas_comosus_Aco022859.1, Ananas_comosus_Aco015115.1	Ancistrocladus_abbreviatus_Ancab_029449-T1, Ancistrocladus_abbreviatus_Ancab_029455-T1	Andrographis_paniculata_LOC127241795				Arabidopsis_thaliana_AT5G63020.1			Atriplex_hortensis_Ah008243-RA	Averrhoa_carambola_GWHTABKE010657, Averrhoa_carambola_GWHTABKE022126				Brachypodium_distachyon_Bradi1g67840.1, Brachypodium_distachyon_Bradi5g15560.1, Brachypodium_distachyon_Bradi5g15565.1	Brocchinia_reducta_DN31809-c0-g1, Brocchinia_reducta_DN605-c0-g1, Brocchinia_reducta_DN9486-c0-g1, Brocchinia_reducta_DN5896-c0-g1, Brocchinia_reducta_DN7809-c0-g1, Brocchinia_reducta_DN806-c0-g1		Buxus_austroyunnanensis_GWHTBHNJ011632, Buxus_austroyunnanensis_GWHTBHNJ011949, Buxus_austroyunnanensis_GWHTBHNJ011953, Buxus_austroyunnanensis_GWHTBHNJ019592, Buxus_austroyunnanensis_GWHTBHNJ022636, Buxus_austroyunnanensis_GWHTBHNJ023286, Buxus_austroyunnanensis_GWHTBHNJ023289, Buxus_austroyunnanensis_GWHTBHNJ023290, Buxus_austroyunnanensis_GWHTBHNJ023300, Buxus_austroyunnanensis_GWHTBHNJ023305,…				Carica_papaya_evm.TU.contig_28428.2	Carnegiea_gigantea_Cgig2_023389	Cassytha_filiformis_DN10118-c0-g1		Ceodes_umbellifera_DN15940-c1-g1				Chloranthus_sessilifolius_evm.model.Contig7.1716, Chloranthus_sessilifolius_evm.model.Contig7.1727				Colocasia_esculenta_Taro_007370, Colocasia_esculenta_Taro_007766, Colocasia_esculenta_Taro_008404, Colocasia_esculenta_Taro_013935, Colocasia_esculenta_Taro_014131, Colocasia_esculenta_Taro_014132, Colocasia_esculenta_Taro_014137, Colocasia_esculenta_Taro_014833, Colocasia_esculenta_Taro_017732, Colocasia_esculenta_Taro_022204, Colocasia_esculenta_Taro_042480, Colocasia_esculenta_Taro_042483, Col…	Corylus_americana_CamerRush.02G183400.1	Couroupita_guianensis_DN4268-c0-g1, Couroupita_guianensis_DN4268-c0-g3
	SP0003896			Acanthochlamys_bracteata_GWHTBAYO013434.1	Acleisanthes_lanceolata_DN15886-c0-g1		Actinidia_chinensis_Actinidia13874.t1, Actinidia_chinensis_Actinidia09256.t2, Actinidia_chinensis_Actinidia13875.t1, Actinidia_chinensis_Actinidia01820.t1, Actinidia_chinensis_Actinidia09255.t1, Actinidia_chinensis_Actinidia01821.t1	Aegiceras_corniculatum_THS.14G0266430-mRNA-1, Aegiceras_corniculatum_THS.14G0066090-mRNA-1, Aegiceras_corniculatum_THS.14G0266410-mRNA-1, Aegiceras_corniculatum_THS.14G0266440-mRNA-1, Aegiceras_corniculatum_THS.14G0043270-mRNA-1, Aegiceras_corniculatum_THS.14G0065990-mRNA-1, Aegiceras_corniculatum_THS.14G0266510-mRNA-1, Aegiceras_corniculatum_THS.14G0065980-mRNA-1, Aegiceras_corniculatum_THS.14G0…	Agave_tequilana_AgateH1.01G282400.1, Agave_tequilana_AgateH1.01G282300.1		Amaranthus_hypochondriacus_AH002207-RA, Amaranthus_hypochondriacus_AH002213-RA, Amaranthus_hypochondriacus_AH002220-RA, Amaranthus_hypochondriacus_AH002221-RA, Amaranthus_hypochondriacus_AH002214-RA		Anacampseros_filamentosa_DN15713-c0-g1			Andrographis_paniculata_LOC127250614			Aquilegia_coerulea_Aqcoe2G283900.1, Aquilegia_coerulea_Aqcoe2G284300.1, Aquilegia_coerulea_Aqcoe1G463800.1, Aquilegia_coerulea_Aqcoe1G463900.1, Aquilegia_coerulea_Aqcoe1G268500.1, Aquilegia_coerulea_Aqcoe1G463200.1, Aquilegia_coerulea_Aqcoe1G463600.1		Aristolochia_fimbriata_CM034079.1_cds_KAG9453488.1_6392	Aristotelia_chilensis_DN12763-c0-g1, Aristotelia_chilensis_DN7009-c0-g1	Atriplex_hortensis_Ah009732-RA, Atriplex_hortensis_Ah009733-RA, Atriplex_hortensis_Ah009734-RA, Atriplex_hortensis_Ah009736-RA	Averrhoa_carambola_GWHTABKE005254, Averrhoa_carambola_GWHTABKE005255, Averrhoa_carambola_GWHTABKE005256, Averrhoa_carambola_GWHTABKE005258	Barringtonia_racemosa_DN25139-c0-g1, Barringtonia_racemosa_DN85784-c0-g1	Beta_vulgaris_EL10Ac9g21446.1		Brachypodium_distachyon_Bradi3g35480.1		Buddleja_alternifolia_KAG8374886.1_16577	Buxus_austroyunnanensis_GWHTBHNJ005810, Buxus_austroyunnanensis_GWHTBHNJ005814, Buxus_austroyunnanensis_GWHTBHNJ005817, Buxus_austroyunnanensis_GWHTBHNJ020318		Camellia_sinensis_CSS0003146.1, Camellia_sinensis_CSS0017247.2	Carex_littledalei_KAF3341961.1_599, Carex_littledalei_KAF3341963.1_601, Carex_littledalei_KAF3334611.1_7571		Carnegiea_gigantea_Cgig2_001876			Ceodes_umbellifera_DN58812-c0-g1					Claytonia_virginica_DN30316-c0-g1	Clethra_arborea_carb_01977-RA, Clethra_arborea_carb_18717-RA, Clethra_arborea_carb_18718-RA, Clethra_arborea_carb_02239-RA		Colocasia_esculenta_Taro_031384, Colocasia_esculenta_Taro_031385	Corylus_americana_CamerRush.07G218700.1, Corylus_americana_CamerRush.07G220800.1, Corylus_americana_CamerRush.07G218800.1, Corylus_americana_CamerRush.07G222700.1, Corylus_americana_CamerRush.07G222800.1, Corylus_americana_CamerRush.07G222600.1	Couroupita_guianensis_DN5013-c2-g1, Couroupita_guianensis_DN22350-c0-g1, Couroupita_guianensis_DN5013-c0-g1
RHI	SP0004249	GL21_ORYSJ Putative germin-like protein 2-1				Acorus_gramineus_GWHTCBFW006239		Aegiceras_corniculatum_THS.01G0232100-mRNA-1, Aegiceras_corniculatum_THS.01G0284640-mRNA-1, Aegiceras_corniculatum_THS.10G0349890-mRNA-1, Aegiceras_corniculatum_THS.11G0252280-mRNA-1, Aegiceras_corniculatum_THS.11G0246290-mRNA-1, Aegiceras_corniculatum_THS.13G0182760-mRNA-1, Aegiceras_corniculatum_THS.14G0265750-mRNA-1, Aegiceras_corniculatum_THS.15G0033550-mRNA-1, Aegiceras_corniculatum_THS.19G0…				Amborella_trichopoda_AmTr_v1.0_scaffold04652.1				Andrographis_paniculata_LOC127256735						Aristotelia_chilensis_DN13150-c0-g3, Aristotelia_chilensis_DN13150-c0-g2		Averrhoa_carambola_GWHTABKE021177, Averrhoa_carambola_GWHTABKE021179, Averrhoa_carambola_GWHTABKE021181, Averrhoa_carambola_GWHTABKE021182, Averrhoa_carambola_GWHTABKE021183						Buddleja_alternifolia_KAG8385197.1_4936, Buddleja_alternifolia_KAG8367950.1_25209, Buddleja_alternifolia_KAG8365671.1_27509, Buddleja_alternifolia_KAG8365672.1_27510			Camellia_sinensis_CSS0003539.1, Camellia_sinensis_CSS0043803.1, Camellia_sinensis_CSS0002214.1, Camellia_sinensis_CSS0002744.1, Camellia_sinensis_CSS0025707.1, Camellia_sinensis_CSS0000844.1, Camellia_sinensis_CSS0021067.1, Camellia_sinensis_CSS0011047.1, Camellia_sinensis_CSS0023883.1												Clethra_arborea_carb_11507-RA				Couroupita_guianensis_DN27642-c0-g1
	SP0005197	ERF99_ARATH Ethylene-responsive transcription factor 13					Actinidia_chinensis_Actinidia33507.t1	Aegiceras_corniculatum_THS.03G0066750-mRNA-1, Aegiceras_corniculatum_THS.03G0318010-mRNA-1	Agave_tequilana_AgateH1.16G084800.1		Amaranthus_hypochondriacus_AH011058-RA, Amaranthus_hypochondriacus_AH007511-RA					Andrographis_paniculata_LOC127262841, Andrographis_paniculata_LOC127262752		Antirrhinum_majus_Am02g40580.T01, Antirrhinum_majus_Am02g40580.T02, Antirrhinum_majus_Am02g40570.T01, Antirrhinum_majus_Am01g05200.T01, Antirrhinum_majus_Am01g05200.T02, Antirrhinum_majus_Am02g41150.T01, Antirrhinum_majus_Am02g41120.T01, Antirrhinum_majus_Am01g05210.T01, Antirrhinum_majus_Am02g40540.T01, Antirrhinum_majus_Am06g05250.T01, Antirrhinum_majus_Am02g40550.T01, Antirrhinum_majus_Am02g40…						Averrhoa_carambola_GWHTABKE017251						Buddleja_alternifolia_KAG8391522.1_1882, Buddleja_alternifolia_KAG8391523.1_1883, Buddleja_alternifolia_KAG8391528.1_1888, Buddleja_alternifolia_KAG8391530.1_1890, Buddleja_alternifolia_KAG8391531.1_1891, Buddleja_alternifolia_KAG8391532.1_1892, Buddleja_alternifolia_KAG8388838.1_3976			Camellia_sinensis_CSS0018119.1		Carica_papaya_evm.model.supercontig_101.15, Carica_papaya_evm.model.supercontig_101.16											Coffea_canephora_HG974429.1_cds_CDP09437.1_8110		Corylus_americana_CamerRush.01G245500.1	Couroupita_guianensis_DN24559-c0-g1
	SP0005241	Y4744_ARATH Uncharacterized protein At4g06744		Acanthochlamys_bracteata_GWHTBAYO003995.1	Acleisanthes_lanceolata_DN2899-c0-g1		Actinidia_chinensis_Actinidia16469.t1, Actinidia_chinensis_Actinidia12930.t1, Actinidia_chinensis_Actinidia03803.t1	Aegiceras_corniculatum_THS.06G0309850-mRNA-1			Amaranthus_hypochondriacus_AH001308-RA, Amaranthus_hypochondriacus_AH001647-RA			Ananas_comosus_Aco018893.1, Ananas_comosus_Aco018895.1		Andrographis_paniculata_LOC127255995, Andrographis_paniculata_LOC127248416		Antirrhinum_majus_Am04g17370.T01, Antirrhinum_majus_Am03g39430.T01, Antirrhinum_majus_Am06g37800.T01		Arabidopsis_thaliana_AT1G49750.1, Arabidopsis_thaliana_AT3G19320.1	Aristolochia_fimbriata_CM034084.1_cds_KAG9440497.1_20662	Aristotelia_chilensis_DN2466-c0-g2	Atriplex_hortensis_Ah009969-RA, Atriplex_hortensis_Ah009970-RA	Averrhoa_carambola_GWHTABKE006944, Averrhoa_carambola_GWHTABKE006945	Barringtonia_racemosa_DN165-c0-g1	Beta_vulgaris_EL10Ac9g22313.1	Bougainvillea_peruviana_DN4596-c0-g1	Brachypodium_distachyon_Bradi5g15010.1, Brachypodium_distachyon_Bradi3g48800.2, Brachypodium_distachyon_Bradi3g48770.1	Brocchinia_reducta_DN2976-c3-g1	Buddleja_alternifolia_KAG8384347.1_8000	Buxus_austroyunnanensis_GWHTBHNJ010299, Buxus_austroyunnanensis_GWHTBHNJ010300, Buxus_austroyunnanensis_GWHTBHNJ010303			Carex_littledalei_KAF3338652.1_3845	Carica_papaya_evm.model.supercontig_200.17	Carnegiea_gigantea_Cgig2_001238		Centrolepis_monogyna_DN5993-c0-g1	Ceodes_umbellifera_DN308-c0-g1		Ceratophyllum_demersum_gene_prefix06439.t1, Ceratophyllum_demersum_gene_prefix22361.t1, Ceratophyllum_demersum_gene_prefix22362.t1, Ceratophyllum_demersum_gene_prefix24650.t1, Ceratophyllum_demersum_gene_prefix24651.t1	Chenopodium_quinoa_AUR62013246-RA, Chenopodium_quinoa_AUR62010265-RA	Chloranthus_sessilifolius_evm.model.Contig1.3152, Chloranthus_sessilifolius_evm.model.Contig6.1613		Clethra_arborea_carb_29517-RA	Coffea_canephora_HG974429.1_cds_CDO97205.1_7513, Coffea_canephora_HG974434.1_cds_CDP02523.1_17641, Coffea_canephora_HG974434.1_cds_CDP02527.1_17645	Colocasia_esculenta_Taro_034036	Corylus_americana_CamerRush.04G019400.1, Corylus_americana_CamerRush.04G019700.1, Corylus_americana_CamerRush.04G019500.1, Corylus_americana_CamerRush.04G019200.1, Corylus_americana_CamerRush.04G019300.1, Corylus_americana_CamerRush.04G019100.1, Corylus_americana_CamerRush.06G071000.1	Couroupita_guianensis_DN4431-c0-g3, Couroupita_guianensis_DN4431-c0-g1
WRI5	SP0005961	AP2L1_ARATH AP2-like ethylene-responsive transcription factor At1g16060				Acorus_gramineus_GWHTCBFW002365	Actinidia_chinensis_Actinidia06078.t1, Actinidia_chinensis_Actinidia31185.t1, Actinidia_chinensis_Actinidia02699.t1	Aegiceras_corniculatum_THS.13G0015320-mRNA-1	Agave_tequilana_AgateH1.05G021500.1, Agave_tequilana_AgateH1.02G279300.1, Agave_tequilana_AgateH1.02G032600.1, Agave_tequilana_AgateH1.25G051700.1, Agave_tequilana_AgateH1.20G011500.1, Agave_tequilana_AgateH1.20G011400.1			Amborella_trichopoda_AmTr_v1.0_scaffold00202.3		Ananas_comosus_Aco005714.1, Ananas_comosus_Aco009855.1		Andrographis_paniculata_LOC127260467		Antirrhinum_majus_Am06g34950.T02, Antirrhinum_majus_Am06g34950.T01, Antirrhinum_majus_Am06g34950.T03, Antirrhinum_majus_Am03g12950.T01, Antirrhinum_majus_Am06g34940.T01, Antirrhinum_majus_Am05g18350.T02, Antirrhinum_majus_Am05g18350.T03	Aquilegia_coerulea_Aqcoe3G328100.1, Aquilegia_coerulea_Aqcoe3G089900.1		Aristolochia_fimbriata_CM034079.1_cds_KAG9451868.1_4772			Averrhoa_carambola_GWHTABKE001207, Averrhoa_carambola_GWHTABKE001209, Averrhoa_carambola_GWHTABKE020061				Brachypodium_distachyon_Bradi1g51045.1, Brachypodium_distachyon_Bradi2g48130.2	Brocchinia_reducta_DN10749-c1-g1	Buddleja_alternifolia_KAG8384729.1_8382, Buddleja_alternifolia_KAG8384730.1_8383, Buddleja_alternifolia_KAG8382521.1_9513	Buxus_austroyunnanensis_GWHTBHNJ013992, Buxus_austroyunnanensis_GWHTBHNJ017448		Camellia_sinensis_CSS0043483.1, Camellia_sinensis_CSS0009996.1, Camellia_sinensis_CSS0050214.1, Camellia_sinensis_CSS0011922.1, Camellia_sinensis_CSS0027304.1, Camellia_sinensis_CSS0001774.1		Carica_papaya_evm.model.supercontig_14.38, Carica_papaya_evm.TU.contig_28586.3								Chloranthus_sessilifolius_evm.model.Contig1.2514		Clethra_arborea_carb_16488-RA, Clethra_arborea_carb_23896-RA, Clethra_arborea_carb_25401-RA	Coffea_canephora_HG974434.1_cds_CDP02202.1_17320, Coffea_canephora_HG974435.1_cds_CDP18546.1_19490	Colocasia_esculenta_Taro_011631	Corylus_americana_CamerRush.04G206600.1, Corylus_americana_CamerRush.05G208400.1
ARK1/ARK2	SP0006504	NORK_PEA Nodulation receptor kinase				Acorus_gramineus_GWHTCBFW007118	Actinidia_chinensis_Actinidia26095.t1, Actinidia_chinensis_Actinidia06815.t1, Actinidia_chinensis_Actinidia13516.t1, Actinidia_chinensis_Actinidia16928.t1	Aegiceras_corniculatum_THS.10G0347560-mRNA-1, Aegiceras_corniculatum_THS.10G0220760-mRNA-1, Aegiceras_corniculatum_THS.10G0025150-mRNA-1, Aegiceras_corniculatum_THS.21G0400610-mRNA-1, Aegiceras_corniculatum_THS.21G0326820-mRNA-1, Aegiceras_corniculatum_THS.21G0053080-mRNA-1, Aegiceras_corniculatum_THS.04G0110230-mRNA-1	Agave_tequilana_AgateH1.22G000200.1, Agave_tequilana_AgateH1.06G074800.1			Amborella_trichopoda_AmTr_v1.0_scaffold00117.55, Amborella_trichopoda_AmTr_v1.0_scaffold00006.307		Ananas_comosus_Aco015287.1		Andrographis_paniculata_LOC127257727, Andrographis_paniculata_LOC127261685, Andrographis_paniculata_LOC127243762		Antirrhinum_majus_Am07g26080.T01, Antirrhinum_majus_Am06g16900.T01	Aquilegia_coerulea_Aqcoe2G403900.1, Aquilegia_coerulea_Aqcoe6G188000.1		Aristolochia_fimbriata_CM034080.1_cds_KAG9448716.1_8681, Aristolochia_fimbriata_CM034081.1_cds_KAG9446036.1_12164			Averrhoa_carambola_GWHTABKE001334, Averrhoa_carambola_GWHTABKE004163				Brachypodium_distachyon_Bradi4g19550.1, Brachypodium_distachyon_Bradi5g12775.1	Brocchinia_reducta_DN136531-c0-g1	Buddleja_alternifolia_KAG8384808.1_8461, Buddleja_alternifolia_KAG8380381.1_10404, Buddleja_alternifolia_KAG8366147.1_25699, Buddleja_alternifolia_KAG8366162.1_25714	Buxus_austroyunnanensis_GWHTBHNJ017587, Buxus_austroyunnanensis_GWHTBHNJ019048, Buxus_austroyunnanensis_GWHTBHNJ019051, Buxus_austroyunnanensis_GWHTBHNJ019052		Camellia_sinensis_CSS0022464.1, Camellia_sinensis_CSS0030396.1, Camellia_sinensis_CSS0022657.1		Carica_papaya_evm.model.supercontig_140.42, Carica_papaya_evm.model.supercontig_51.62, Carica_papaya_evm.model.supercontig_69.17								Chloranthus_sessilifolius_evm.model.Contig1.2715, Chloranthus_sessilifolius_evm.model.Contig22.4, Chloranthus_sessilifolius_evm.model.Contig7.1171		Clethra_arborea_carb_09693-RA, Clethra_arborea_carb_16161-RA	Coffea_canephora_HG974438.1_cds_CDP00176.1_5309, Coffea_canephora_HG974436.1_cds_CDP04247.1_21198	Colocasia_esculenta_Taro_013700, Colocasia_esculenta_Taro_013701	Corylus_americana_CamerRush.02G088200.1
	SP0007204	EPS1_ARATH Protein ENHANCED PSEUDOMONAS SUSCEPTIBILITY 1 {ECO:0000303|PubMed:19036031}		Acanthochlamys_bracteata_GWHTBAYO010248.1		Acorus_gramineus_GWHTCBFW008149	Actinidia_chinensis_Actinidia16617.t1, Actinidia_chinensis_Actinidia14851.t1		Agave_tequilana_AgateH1.09G152500.1, Agave_tequilana_AgateH1.20G040300.1							Andrographis_paniculata_LOC127255320, Andrographis_paniculata_LOC127255294, Andrographis_paniculata_LOC127255163, Andrographis_paniculata_LOC127255117, Andrographis_paniculata_LOC127241004, Andrographis_paniculata_LOC127240864, Andrographis_paniculata_LOC127241032, Andrographis_paniculata_LOC127241038		Antirrhinum_majus_Am01g45810.T01, Antirrhinum_majus_Am01g45820.T01, Antirrhinum_majus_Am01g45820.T02, Antirrhinum_majus_Am05g01570.T01, Antirrhinum_majus_Am05g01570.T02, Antirrhinum_majus_Am04g05430.T01	Aquilegia_coerulea_Aqcoe5G146500.1, Aquilegia_coerulea_Aqcoe5G146400.1	Arabidopsis_thaliana_AT3G50290.1, Arabidopsis_thaliana_AT3G50300.1, Arabidopsis_thaliana_AT3G50270.1, Arabidopsis_thaliana_AT3G50280.1, Arabidopsis_thaliana_AT5G38130.1, Arabidopsis_thaliana_AT5G67160.1, Arabidopsis_thaliana_AT5G67150.1		Aristotelia_chilensis_DN4121-c0-g1, Aristotelia_chilensis_DN41982-c0-g1		Averrhoa_carambola_GWHTABKE016801, Averrhoa_carambola_GWHTABKE016802, Averrhoa_carambola_GWHTABKE016804, Averrhoa_carambola_GWHTABKE016805	Barringtonia_racemosa_DN9289-c1-g1			Brachypodium_distachyon_Bradi5g16237.1, Brachypodium_distachyon_Bradi2g10330.1, Brachypodium_distachyon_Bradi3g13527.4, Brachypodium_distachyon_Bradi3g13237.1		Buddleja_alternifolia_KAG8379193.1_12340, Buddleja_alternifolia_KAG8379194.1_12341	Buxus_austroyunnanensis_GWHTBHNJ010322, Buxus_austroyunnanensis_GWHTBHNJ020533, Buxus_austroyunnanensis_GWHTBHNJ020534, Buxus_austroyunnanensis_GWHTBHNJ020535, Buxus_austroyunnanensis_GWHTBHNJ020537		Camellia_sinensis_CSS0022361.1, Camellia_sinensis_CSS0042989.1, Camellia_sinensis_CSS0003946.1, Camellia_sinensis_CSS0028768.1, Camellia_sinensis_CSS0020139.1										Chloranthus_sessilifolius_evm.model.Contig8.353, Chloranthus_sessilifolius_evm.model.Contig8.358		Clethra_arborea_carb_14797-RA		Colocasia_esculenta_Taro_014195, Colocasia_esculenta_Taro_014196	Corylus_americana_CamerRush.07G041300.1, Corylus_americana_CamerRush.07G041500.1, Corylus_americana_CamerRush.07G041400.1	Couroupita_guianensis_DN6217-c0-g1
	SP0007342	PRK1_ARATH Pollen receptor-like kinase 1 {ECO:0000303|PubMed:23024212}		Acanthochlamys_bracteata_GWHTBAYO012135.1		Acorus_gramineus_GWHTCBFW010409	Actinidia_chinensis_Actinidia29259.t1, Actinidia_chinensis_Actinidia06839.t1	Aegiceras_corniculatum_THS.12G0257730-mRNA-1, Aegiceras_corniculatum_THS.07G0392380-mRNA-1	Agave_tequilana_AgateH1.14G129600.1, Agave_tequilana_AgateH1.05G177500.1, Agave_tequilana_AgateH1.03G124700.1			Amborella_trichopoda_AmTr_v1.0_scaffold00171.26, Amborella_trichopoda_AmTr_v1.0_scaffold00171.27, Amborella_trichopoda_AmTr_v1.0_scaffold00010.179		Ananas_comosus_Aco014721.1, Ananas_comosus_Aco007664.1		Andrographis_paniculata_LOC127252373		Antirrhinum_majus_Am05g39580.T01, Antirrhinum_majus_Am04g02140.T01	Aquilegia_coerulea_Aqcoe2G358400.1, Aquilegia_coerulea_Aqcoe6G062100.1		Aristolochia_fimbriata_CM034080.1_cds_KAG9451588.1_11553, Aristolochia_fimbriata_CM034083.1_cds_KAG9442019.1_17873	Aristotelia_chilensis_DN24540-c0-g1		Averrhoa_carambola_GWHTABKE000011, Averrhoa_carambola_GWHTABKE006519				Brachypodium_distachyon_Bradi3g29770.1	Brocchinia_reducta_DN5163-c0-g1	Buddleja_alternifolia_KAG8378588.1_11735, Buddleja_alternifolia_KAG8364133.1_28455	Buxus_austroyunnanensis_GWHTBHNJ004031, Buxus_austroyunnanensis_GWHTBHNJ016283		Camellia_sinensis_CSS0006077.1, Camellia_sinensis_CSS0036892.1		Carica_papaya_evm.model.supercontig_42.85	Carnegiea_gigantea_Cgig2_014051	Cassytha_filiformis_DN12959-c0-g1				Ceratophyllum_demersum_gene_prefix08860.t1, Ceratophyllum_demersum_gene_prefix09110.t1		Chloranthus_sessilifolius_evm.model.Contig67.3, Chloranthus_sessilifolius_evm.model.Contig81.33, Chloranthus_sessilifolius_evm.model.Contig94.13	Claytonia_virginica_DN20757-c0-g1, Claytonia_virginica_DN11444-c0-g2, Claytonia_virginica_DN11444-c0-g1	Clethra_arborea_carb_13054-RA, Clethra_arborea_carb_05969-RA, Clethra_arborea_carb_05971-RA, Clethra_arborea_carb_21700-RA, Clethra_arborea_carb_18001-RA, Clethra_arborea_carb_26904-RA	Coffea_canephora_HG974429.1_cds_CDO97462.1_7770, Coffea_canephora_GSCOC_T00003666001	Colocasia_esculenta_Taro_020738	Corylus_americana_CamerRush.04G073300.1, Corylus_americana_CamerRush.06G098300.1
STR1/STR2	SP0008019	STR2_PETHY ABC transporter G family member STR2 {ECO:0000303|PubMed:25971550}				Acorus_gramineus_GWHTCBFW000549	Actinidia_chinensis_Actinidia18888.t1, Actinidia_chinensis_Actinidia35137.t1, Actinidia_chinensis_Actinidia11923.t1	Aegiceras_corniculatum_THS.12G0255540-mRNA-1, Aegiceras_corniculatum_THS.13G0016520-mRNA-1, Aegiceras_corniculatum_THS.24G0085920-mRNA-1	Agave_tequilana_AgateH1.17G034000.1, Agave_tequilana_AgateH1.11G102700.1			Amborella_trichopoda_AmTr_v1.0_scaffold00046.166, Amborella_trichopoda_AmTr_v1.0_scaffold00060.152		Ananas_comosus_Aco001046.1, Ananas_comosus_Aco010077.1		Andrographis_paniculata_LOC127246049, Andrographis_paniculata_LOC127241008		Antirrhinum_majus_Am06g21320.T01, Antirrhinum_majus_Am04g00030.T01	Aquilegia_coerulea_Aqcoe6G068700.1, Aquilegia_coerulea_Aqcoe6G068600.1, Aquilegia_coerulea_Aqcoe3G006900.1		Aristolochia_fimbriata_CM034078.1_cds_KAG9459199.1_3707, Aristolochia_fimbriata_CM034084.1_cds_KAG9440087.1_20252	Aristotelia_chilensis_DN25168-c0-g1, Aristotelia_chilensis_DN55935-c0-g1		Averrhoa_carambola_GWHTABKE001616, Averrhoa_carambola_GWHTABKE017012				Brachypodium_distachyon_Bradi4g29810.2, Brachypodium_distachyon_Bradi2g26560.1	Brocchinia_reducta_DN6886-c1-g4	Buddleja_alternifolia_KAG8378677.1_11824, Buddleja_alternifolia_KAG8379169.1_12316	Buxus_austroyunnanensis_GWHTBHNJ003848, Buxus_austroyunnanensis_GWHTBHNJ016759		Camellia_sinensis_CSS0048571.1, Camellia_sinensis_CSS0032228.1, Camellia_sinensis_CSS0020033.1		Carica_papaya_evm.model.supercontig_3.375, Carica_papaya_evm.model.supercontig_755.4								Chloranthus_sessilifolius_evm.model.Contig5.1185, Chloranthus_sessilifolius_evm.model.Contig6.1220		Clethra_arborea_carb_02433-RA, Clethra_arborea_carb_29137-RA, Clethra_arborea_carb_22457-RA, Clethra_arborea_carb_07490-RA	Coffea_canephora_HG974430.1_cds_CDP03494.1_10807, Coffea_canephora_HG974434.1_cds_CDP02683.1_17801	Colocasia_esculenta_Taro_016387	Corylus_americana_CamerRush.02G031000.1, Corylus_americana_CamerRush.06G133500.1
	SP0008346	GLT2_ARATH Germin-like protein subfamily T member 2					Actinidia_chinensis_Actinidia04942.t1, Actinidia_chinensis_Actinidia37678.t1					Amborella_trichopoda_AmTr_v1.0_scaffold00002.306		Ananas_comosus_Aco023096.1, Ananas_comosus_Aco026249.1, Ananas_comosus_Aco005825.1	Ancistrocladus_abbreviatus_Ancab_036124-T1, Ancistrocladus_abbreviatus_Ancab_036128-T1, Ancistrocladus_abbreviatus_Ancab_036130-T1, Ancistrocladus_abbreviatus_Ancab_038975-T1	Andrographis_paniculata_LOC127241785	Anisomeria_littoralis_DN12142-c0-g1	Antirrhinum_majus_Am04g34370.T01	Aquilegia_coerulea_Aqcoe3G315400.1	Arabidopsis_thaliana_AT1G18970.1, Arabidopsis_thaliana_AT1G18980.1	Aristolochia_fimbriata_CM034084.1_cds_KAG9440152.1_20317, Aristolochia_fimbriata_CM034084.1_cds_KAG9440154.1_20319		Atriplex_hortensis_Ah001041-RA	Averrhoa_carambola_GWHTABKE009519		Beta_vulgaris_EL10Ac5g10877.1		Brachypodium_distachyon_Bradi1g04907.2, Brachypodium_distachyon_Bradi2g47690.1, Brachypodium_distachyon_Bradi2g47680.1	Brocchinia_reducta_DN2720-c0-g1	Buddleja_alternifolia_KAG8388648.1_3786, Buddleja_alternifolia_KAG8388649.1_3787	Buxus_austroyunnanensis_GWHTBHNJ014047		Camellia_sinensis_CSS0009606.1, Camellia_sinensis_CSS0048460.1, Camellia_sinensis_CSS0049512.1, Camellia_sinensis_CSS0035866.1, Camellia_sinensis_CSS0021879.1, Camellia_sinensis_CSS0046635.1, Camellia_sinensis_CSS0043155.1		Carica_papaya_evm.model.supercontig_203.6			Centrolepis_monogyna_DN495-c0-g1			Ceratophyllum_demersum_gene_prefix25591.t1	Chenopodium_quinoa_AUR62008317-RA, Chenopodium_quinoa_AUR62008368-RA, Chenopodium_quinoa_AUR62008316-RA, Chenopodium_quinoa_AUR62021731-RA, Chenopodium_quinoa_AUR62021778-RA	Chloranthus_sessilifolius_evm.model.Contig13.825			Coffea_canephora_HG974431.1_cds_CDP14907.1_12840, Coffea_canephora_GSCOC_T00001123001, Coffea_canephora_GSCOC_T00007955001, Coffea_canephora_GSCOC_T00000021001, Coffea_canephora_GSCOC_T00007855001		Corylus_americana_CamerRush.03G035400.1, Corylus_americana_CamerRush.03G035300.1, Corylus_americana_CamerRush.03G035600.1, Corylus_americana_CamerRush.03G035200.1, Corylus_americana_CamerRush.03G035100.1
	SP0008767	NSP2_MEDTR Protein NODULATION SIGNALING PATHWAY 2 {ECO:0000303|PubMed:15961668}				Acorus_gramineus_GWHTCBFW012938	Actinidia_chinensis_Actinidia29081.t1, Actinidia_chinensis_Actinidia20755.t1, Actinidia_chinensis_Actinidia29080.t1, Actinidia_chinensis_Actinidia29082.t1	Aegiceras_corniculatum_THS.19G0177610-mRNA-1, Aegiceras_corniculatum_THS.22G0323800-mRNA-1	Agave_tequilana_AgateH1.12G041500.1, Agave_tequilana_AgateH1.02G254900.1			Amborella_trichopoda_AmTr_v1.0_scaffold00153.11				Andrographis_paniculata_LOC127250814, Andrographis_paniculata_LOC127251581		Antirrhinum_majus_Am08g36480.T01	Aquilegia_coerulea_Aqcoe2G085800.1		Aristolochia_fimbriata_CM034079.1_cds_KAG9453599.1_6503	Aristotelia_chilensis_DN41736-c0-g1, Aristotelia_chilensis_DN25485-c0-g1, Aristotelia_chilensis_DN15750-c0-g1		Averrhoa_carambola_GWHTABKE014096, Averrhoa_carambola_GWHTABKE019017						Buddleja_alternifolia_KAG8377062.1_16072	Buxus_austroyunnanensis_GWHTBHNJ002681		Camellia_sinensis_CSS0015840.1, Camellia_sinensis_CSS0028387.1, Camellia_sinensis_CSS0015551.1, Camellia_sinensis_CSS0033178.1		Carica_papaya_evm.model.supercontig_120.44, Carica_papaya_evm.model.supercontig_120.45								Chloranthus_sessilifolius_evm.model.Contig9.793		Clethra_arborea_carb_15156-RA, Clethra_arborea_carb_19304-RA, Clethra_arborea_carb_01291-RA, Clethra_arborea_carb_01663-RA, Clethra_arborea_carb_15157-RA, Clethra_arborea_carb_19305-RA, Clethra_arborea_carb_15701-RA	Coffea_canephora_HG974433.1_cds_CDP06443.1_14718, Coffea_canephora_HG974433.1_cds_CDP06444.1_14719		Corylus_americana_CamerRush.09G152600.1, Corylus_americana_CamerRush.09G152800.1
	SP0008854	2ODD_SINHE Deoxypodophyllotoxin synthase {ECO:0000303|PubMed:26359402}					Actinidia_chinensis_Actinidia28374.t1, Actinidia_chinensis_Actinidia07448.t1, Actinidia_chinensis_Actinidia23159.t1, Actinidia_chinensis_Actinidia12523.t1, Actinidia_chinensis_Actinidia30739.t1, Actinidia_chinensis_Actinidia27145.t1, Actinidia_chinensis_Actinidia33495.t1, Actinidia_chinensis_Actinidia12524.t1, Actinidia_chinensis_Actinidia01782.t1	Aegiceras_corniculatum_THS.11G0253830-mRNA-1, Aegiceras_corniculatum_THS.11G0092570-mRNA-1, Aegiceras_corniculatum_THS.03G0073690-mRNA-1, Aegiceras_corniculatum_THS.06G0149360-mRNA-1, Aegiceras_corniculatum_THS.06G0339210-mRNA-1, Aegiceras_corniculatum_THS.0163800-mRNA-1, Aegiceras_corniculatum_THS.0163810-mRNA-1								Andrographis_paniculata_LOC127241130, Andrographis_paniculata_LOC127245903		Antirrhinum_majus_Am03g29530.T01, Antirrhinum_majus_Am02g42660.T01, Antirrhinum_majus_Am02g42660.T02, Antirrhinum_majus_Am04g24890.T01, Antirrhinum_majus_Am02g42670.T01		Arabidopsis_thaliana_AT1G80320.1, Arabidopsis_thaliana_AT1G15540.3				Averrhoa_carambola_GWHTABKE014480, Averrhoa_carambola_GWHTABKE022033, Averrhoa_carambola_GWHTABKE022035, Averrhoa_carambola_GWHTABKE022037, Averrhoa_carambola_GWHTABKE022038, Averrhoa_carambola_GWHTABKE022039, Averrhoa_carambola_GWHTABKE022040, Averrhoa_carambola_GWHTABKE022043, Averrhoa_carambola_GWHTABKE022044, Averrhoa_carambola_GWHTABKE022045, Averrhoa_carambola_GWHTABKE022047									Camellia_sinensis_CSS0001124.1, Camellia_sinensis_CSS0039070.1, Camellia_sinensis_CSS0032562.1, Camellia_sinensis_CSS0039795.1, Camellia_sinensis_CSS0050153.1, Camellia_sinensis_CSS0030295.1, Camellia_sinensis_CSS0024206.1, Camellia_sinensis_CSS0048861.1, Camellia_sinensis_CSS0041600.1		Carica_papaya_evm.model.supercontig_10.188, Carica_papaya_evm.model.supercontig_10.190, Carica_papaya_evm.model.supercontig_10.191, Carica_papaya_evm.model.supercontig_10.198											Coffea_canephora_HG974428.1_cds_CDP14441.1_386, Coffea_canephora_HG974430.1_cds_CDP11139.1_10409, Coffea_canephora_HG974430.1_cds_CDP11140.1_10410, Coffea_canephora_HG974436.1_cds_CDP17333.1_21845, Coffea_canephora_GSCOC_T00009574001, Coffea_canephora_GSCOC_T00005354001, Coffea_canephora_GSCOC_T00005868001, Coffea_canephora_GSCOC_T00005869001
GDSL	SP0009257	GDL87_ARATH GDSL esterase/lipase At5g55050		Acanthochlamys_bracteata_GWHTBAYO011987.1, Acanthochlamys_bracteata_GWHTBAYO020659.1		Acorus_gramineus_GWHTCBFW010208	Actinidia_chinensis_Actinidia32022.t1	Aegiceras_corniculatum_THS.20G0193360-mRNA-1, Aegiceras_corniculatum_THS.06G0310930-mRNA-1	Agave_tequilana_AgateH1.04G058400.1, Agave_tequilana_AgateH1.05G148500.1, Agave_tequilana_AgateH1.03G168000.1, Agave_tequilana_AgateH1.11G062500.1, Agave_tequilana_AgateH1.11G062300.1, Agave_tequilana_AgateH1.11G062200.1, Agave_tequilana_AgateH1.11G062400.1			Amborella_trichopoda_AmTr_v1.0_scaffold00001.476		Ananas_comosus_Aco011815.1		Andrographis_paniculata_LOC127254453		Antirrhinum_majus_Am08g02570.T01, Antirrhinum_majus_Am05g42720.T01	Aquilegia_coerulea_Aqcoe6G233100.1, Aquilegia_coerulea_Aqcoe6G198500.1					Averrhoa_carambola_GWHTABKE003217				Brachypodium_distachyon_Bradi3g59718.1, Brachypodium_distachyon_Bradi3g59714.1, Brachypodium_distachyon_Bradi3g51207.2, Brachypodium_distachyon_Bradi3g59722.1, Brachypodium_distachyon_Bradi3g01797.1	Brocchinia_reducta_DN1502-c0-g1, Brocchinia_reducta_DN23037-c0-g1, Brocchinia_reducta_DN23037-c0-g3	Buddleja_alternifolia_KAG8368033.1_22713, Buddleja_alternifolia_KAG8368034.1_22714, Buddleja_alternifolia_KAG8364441.1_28763	Buxus_austroyunnanensis_GWHTBHNJ010873		Camellia_sinensis_CSS0028624.1	Carex_littledalei_KAF3336167.1_7030							Ceratophyllum_demersum_gene_prefix00262.t1				Clethra_arborea_carb_23669-RA	Coffea_canephora_HG974434.1_cds_CDP01827.1_18160, Coffea_canephora_HG974436.1_cds_CDP14526.1_21924	Colocasia_esculenta_Taro_040395, Colocasia_esculenta_Taro_050786, Colocasia_esculenta_Taro_055562	Corylus_americana_CamerRush.02G008100.1	Couroupita_guianensis_DN5610-c0-g1
	SP0010824	PCR8_ARATH Protein PLANT CADMIUM RESISTANCE 8		Acanthochlamys_bracteata_GWHTBAYO001326.1		Acorus_gramineus_GWHTCBFW003240	Actinidia_chinensis_Actinidia31021.t1	Aegiceras_corniculatum_THS.12G0136390-mRNA-1, Aegiceras_corniculatum_THS.12G0124580-mRNA-1, Aegiceras_corniculatum_THS.12G0124560-mRNA-1, Aegiceras_corniculatum_THS.12G0136400-mRNA-1, Aegiceras_corniculatum_THS.12G0124600-mRNA-1, Aegiceras_corniculatum_THS.12G0124530-mRNA-1	Agave_tequilana_AgateH1.24G030000.1, Agave_tequilana_AgateH1.07G085600.1			Amborella_trichopoda_AmTr_v1.0_scaffold00010.15		Ananas_comosus_Aco018130.1	Ancistrocladus_abbreviatus_Ancab_012212-T1	Andrographis_paniculata_LOC127263205, Andrographis_paniculata_LOC127243486	Anisomeria_littoralis_DN10112-c1-g2	Antirrhinum_majus_Am06g25740.T01	Aquilegia_coerulea_Aqcoe7G402200.1, Aquilegia_coerulea_Aqcoe3G043400.1	Arabidopsis_thaliana_AT1G52200.1, Arabidopsis_thaliana_AT1G49030.1, Arabidopsis_thaliana_AT3G18470.1, Arabidopsis_thaliana_AT3G18450.1, Arabidopsis_thaliana_AT3G18460.1	Aristolochia_fimbriata_CM034078.1_cds_KAG9456127.1_635, Aristolochia_fimbriata_CM034078.1_cds_KAG9458368.1_2876	Aristotelia_chilensis_DN9477-c2-g1		Averrhoa_carambola_GWHTABKE000282					Brocchinia_reducta_DN246433-c0-g1, Brocchinia_reducta_DN5432-c1-g5	Buddleja_alternifolia_KAG8379972.1_13119	Buxus_austroyunnanensis_GWHTBHNJ016495, Buxus_austroyunnanensis_GWHTBHNJ023428		Camellia_sinensis_CSS0006832.1		Carica_papaya_evm.model.supercontig_13.19, Carica_papaya_evm.model.supercontig_296.1							Chenopodium_quinoa_AUR62011679-RA	Chloranthus_sessilifolius_evm.model.Contig3.522, Chloranthus_sessilifolius_evm.model.Contig8.680		Clethra_arborea_carb_02954-RA, Clethra_arborea_carb_02384-RA, Clethra_arborea_carb_13911-RA, Clethra_arborea_carb_25255-RA, Clethra_arborea_carb_25256-RA	Coffea_canephora_HG974431.1_cds_CDO98016.1_11533, Coffea_canephora_HG974431.1_cds_CDO98447.1_11964	Colocasia_esculenta_Taro_022255, Colocasia_esculenta_Taro_042422		Couroupita_guianensis_DN8128-c0-g1
	SP0010929	ROMT_VITVI Trans-resveratrol di-O-methyltransferase	Abronia_nealleyi_DN1594-c0-g1, Abronia_nealleyi_DN1594-c0-g2, Abronia_nealleyi_DN22214-c1-g1, Abronia_nealleyi_DN7958-c0-g1		Acleisanthes_lanceolata_DN19510-c2-g1, Acleisanthes_lanceolata_DN9142-c0-g1	Acorus_gramineus_GWHTCBFW007305		Aegiceras_corniculatum_THS.01G0010300-mRNA-1, Aegiceras_corniculatum_THS.10G0173580-mRNA-1	Agave_tequilana_AgateH1.05G229600.1							Andrographis_paniculata_LOC127254210, Andrographis_paniculata_LOC127254748, Andrographis_paniculata_LOC127254737	Anisomeria_littoralis_DN6211-c0-g1	Antirrhinum_majus_Am01g14060.T01	Aquilegia_coerulea_Aqcoe1G247300.1, Aquilegia_coerulea_Aqcoe1G249300.1		Aristolochia_fimbriata_CM034081.1_cds_KAG9447751.1_13879		Atriplex_hortensis_Ah038456-RA, Atriplex_hortensis_Ah013125-RA, Atriplex_hortensis_Ah038464-RA, Atriplex_hortensis_Ah013133-RA, Atriplex_hortensis_Ah013134-RA, Atriplex_hortensis_Ah005273-RA	Averrhoa_carambola_GWHTABKE020847, Averrhoa_carambola_GWHTABKE020849, Averrhoa_carambola_GWHTABKE020850		Beta_vulgaris_EL10Ac6g14950.1	Bougainvillea_peruviana_DN2826-c0-g1			Buddleja_alternifolia_KAG8369390.1_21475, Buddleja_alternifolia_KAG8364738.1_26576			Camellia_sinensis_CSS0035451.1	Carex_littledalei_KAF3337338.1_4281		Carnegiea_gigantea_Cgig2_025826	Cassytha_filiformis_DN9569-c0-g1, Cassytha_filiformis_DN5371-c0-g2					Chenopodium_quinoa_AUR62006395-RA	Chloranthus_sessilifolius_evm.model.Contig10.722, Chloranthus_sessilifolius_evm.model.Contig2.46	Claytonia_virginica_DN7762-c1-g2	Clethra_arborea_carb_05307-RA
	SP0011028				Acleisanthes_lanceolata_DN16334-c0-g1		Actinidia_chinensis_Actinidia15156.t1, Actinidia_chinensis_Actinidia10673.t1, Actinidia_chinensis_Actinidia09831.t1, Actinidia_chinensis_Actinidia10672.t1, Actinidia_chinensis_Actinidia15157.t1	Aegiceras_corniculatum_THS.18G0273660-mRNA-1	Agave_tequilana_AgateH1.05G233500.1		Amaranthus_hypochondriacus_AH006216-RA, Amaranthus_hypochondriacus_AH003507-RA	Amborella_trichopoda_AmTr_v1.0_scaffold00071.79	Anacampseros_filamentosa_DN420-c0-g2		Ancistrocladus_abbreviatus_Ancab_002937-T1, Ancistrocladus_abbreviatus_Ancab_026789-T1	Andrographis_paniculata_LOC127265302	Anisomeria_littoralis_DN29493-c0-g1		Aquilegia_coerulea_Aqcoe5G238300.1	Arabidopsis_thaliana_AT1G77160.1, Arabidopsis_thaliana_AT1G77145.1		Aristotelia_chilensis_DN14109-c1-g1		Averrhoa_carambola_GWHTABKE010005, Averrhoa_carambola_GWHTABKE016497		Beta_vulgaris_EL10Ac6g15271.1	Bougainvillea_peruviana_DN8491-c0-g1	Brachypodium_distachyon_Bradi2g56800.3		Buddleja_alternifolia_KAG8383791.1_7444	Buxus_austroyunnanensis_GWHTBHNJ004300, Buxus_austroyunnanensis_GWHTBHNJ004301		Camellia_sinensis_CSS0022778.1, Camellia_sinensis_CSS0042029.1		Carica_papaya_evm.model.supercontig_42.117, Carica_papaya_evm.model.supercontig_49.60	Carnegiea_gigantea_Cgig2_006816			Ceodes_umbellifera_DN8019-c3-g1		Ceratophyllum_demersum_gene_prefix00993.t1, Ceratophyllum_demersum_gene_prefix05934.t1		Chloranthus_sessilifolius_evm.model.Contig38.257	Claytonia_virginica_DN30616-c0-g1	Clethra_arborea_carb_25949-RA, Clethra_arborea_carb_12802-RA	Coffea_canephora_HG974437.1_cds_CDP18292.1_3629, Coffea_canephora_HG974432.1_cds_CDP16380.1_13105, Coffea_canephora_HG974434.1_cds_CDP04738.1_18812	Colocasia_esculenta_Taro_018498, Colocasia_esculenta_Taro_037460	Corylus_americana_CamerRush.11G059800.1, Corylus_americana_CamerRush.06G037400.1, Corylus_americana_CamerRush.06G037300.1	Couroupita_guianensis_DN24498-c0-g1
CKL	SP0011256	Y1461_ARATH Probable serine/threonine-protein kinase At1g54610				Acorus_gramineus_GWHTCBFW013273	Actinidia_chinensis_Actinidia28444.t1	Aegiceras_corniculatum_THS.11G0094840-mRNA-1, Aegiceras_corniculatum_THS.18G0276760-mRNA-1, Aegiceras_corniculatum_THS.04G0067470-mRNA-1	Agave_tequilana_AgateH1.01G038100.1, Agave_tequilana_AgateH1.30G011800.1, Agave_tequilana_AgateH1.06G183300.1, Agave_tequilana_AgateH1.20G039700.1			Amborella_trichopoda_AmTr_v1.0_scaffold00046.8		Ananas_comosus_Aco011495.1		Andrographis_paniculata_LOC127246683, Andrographis_paniculata_LOC127248760		Antirrhinum_majus_Am04g15200.T01, Antirrhinum_majus_Am05g04700.T01	Aquilegia_coerulea_Aqcoe6G043800.1		Aristolochia_fimbriata_CM034084.1_cds_KAG9439895.1_20060	Aristotelia_chilensis_DN11667-c0-g1		Averrhoa_carambola_GWHTABKE016583, Averrhoa_carambola_GWHTABKE023667				Brachypodium_distachyon_Bradi1g33217.1	Brocchinia_reducta_DN2323-c3-g1	Buddleja_alternifolia_KAG8383426.1_7079, Buddleja_alternifolia_KAG8378080.1_14346	Buxus_austroyunnanensis_GWHTBHNJ004148, Buxus_austroyunnanensis_GWHTBHNJ009711		Camellia_sinensis_CSS0045988.1, Camellia_sinensis_CSS0027766.1		Carica_papaya_evm.model.supercontig_49.80, Carica_papaya_evm.model.supercontig_72.55								Chloranthus_sessilifolius_evm.model.Contig6.1673		Clethra_arborea_carb_12373-RA, Clethra_arborea_carb_18239-RA	Coffea_canephora_HG974437.1_cds_CDP11433.1_3715, Coffea_canephora_HG974434.1_cds_CDP12864.1_18674	Colocasia_esculenta_Taro_003711	Corylus_americana_CamerRush.11G055700.1, Corylus_americana_CamerRush.06G045700.1
RINRK	SP0011515	Y2267_ARATH Probable inactive receptor kinase At2g26730					Actinidia_chinensis_Actinidia19091.t1, Actinidia_chinensis_Actinidia04978.t1, Actinidia_chinensis_Actinidia33965.t1, Actinidia_chinensis_Actinidia36073.t1		Agave_tequilana_AgateH1.06G075700.1, Agave_tequilana_AgateH1.02G186600.1			Amborella_trichopoda_AmTr_v1.0_scaffold00088.20		Ananas_comosus_Aco000956.1		Andrographis_paniculata_LOC127242865, Andrographis_paniculata_LOC127252961		Antirrhinum_majus_Am06g35470.T01, Antirrhinum_majus_Am06g23240.T01	Aquilegia_coerulea_Aqcoe3G112400.1, Aquilegia_coerulea_Aqcoe3G300500.1		Aristolochia_fimbriata_CM034080.1_cds_KAG9448752.1_8717	Aristotelia_chilensis_DN52990-c0-g1		Averrhoa_carambola_GWHTABKE001326, Averrhoa_carambola_GWHTABKE009456	Barringtonia_racemosa_DN19379-c0-g1			Brachypodium_distachyon_Bradi4g29330.1		Buddleja_alternifolia_KAG8388616.1_3754, Buddleja_alternifolia_KAG8384801.1_8454	Buxus_austroyunnanensis_GWHTBHNJ014131, Buxus_austroyunnanensis_GWHTBHNJ017575		Camellia_sinensis_CSS0012143.1, Camellia_sinensis_CSS0006799.1, Camellia_sinensis_CSS0032933.1		Carica_papaya_evm.model.supercontig_124.28, Carica_papaya_evm.model.supercontig_140.36								Chloranthus_sessilifolius_evm.model.Contig1.2344		Clethra_arborea_carb_00882-RA, Clethra_arborea_carb_12155-RA, Clethra_arborea_carb_06845-RA, Clethra_arborea_carb_24253-RA	Coffea_canephora_HG974434.1_cds_CDP02139.1_17257, Coffea_canephora_GSCOC_T00003009001	Colocasia_esculenta_Taro_050316	Corylus_americana_CamerRush.03G040500.1, Corylus_americana_CamerRush.05G216500.1	Couroupita_guianensis_DN1863-c0-g2
	SP0011623	NUDT2_ARATH Nudix hydrolase 2 {ECO:0000303|PubMed:15878881}	Abronia_nealleyi_DN5933-c0-g1	Acanthochlamys_bracteata_GWHTBAYO003761.1	Acleisanthes_lanceolata_DN1647-c0-g1		Actinidia_chinensis_Actinidia05005.t1, Actinidia_chinensis_Actinidia30404.t1	Aegiceras_corniculatum_THS.01G0223480-mRNA-1	Agave_tequilana_AgateH1.27G019300.1	Aldrovanda_vesiculosa_Av_00000142-RA	Amaranthus_hypochondriacus_AH009779-RA		Anacampseros_filamentosa_DN9216-c2-g1		Ancistrocladus_abbreviatus_Ancab_024955-T1	Andrographis_paniculata_LOC127249734	Anisomeria_littoralis_DN5165-c0-g1	Antirrhinum_majus_Am02g12950.T02, Antirrhinum_majus_Am02g12950.T01, Antirrhinum_majus_Am02g12950.T03, Antirrhinum_majus_Am02g12950.T04	Aquilegia_coerulea_Aqcoe1G379600.1	Arabidopsis_thaliana_AT4G25434.8			Atriplex_hortensis_Ah009060-RA	Averrhoa_carambola_GWHTABKE008780	Barringtonia_racemosa_DN7897-c0-g1, Barringtonia_racemosa_DN9186-c0-g1, Barringtonia_racemosa_DN70176-c0-g1	Beta_vulgaris_EL10Ac4g07565.1	Bougainvillea_peruviana_DN2410-c0-g2, Bougainvillea_peruviana_DN2410-c0-g3			Buddleja_alternifolia_KAG8386019.1_5758			Camellia_sinensis_CSS0037752.1, Camellia_sinensis_CSS0042731.3		Carica_papaya_evm.model.supercontig_12.144, Carica_papaya_evm.model.supercontig_27.231	Carnegiea_gigantea_Cgig2_008832	Cassytha_filiformis_DN4667-c0-g1	Centrolepis_monogyna_DN2064-c0-g1	Ceodes_umbellifera_DN432-c0-g1			Chenopodium_quinoa_AUR62017104-RA, Chenopodium_quinoa_AUR62036458-RA		Claytonia_virginica_DN381-c0-g1	Clethra_arborea_carb_18657-RA	Coffea_canephora_HG974432.1_cds_CDP13716.1_14458	Colocasia_esculenta_Taro_025057	Corylus_americana_CamerRush.03G247500.1	Couroupita_guianensis_DN27752-c0-g1, Couroupita_guianensis_DN27328-c0-g1
	SP0012048	RGA1_SOLBU Putative disease resistance protein RGA1	Abronia_nealleyi_DN74-c0-g1, Abronia_nealleyi_DN26956-c0-g1		Acleisanthes_lanceolata_DN18126-c0-g1, Acleisanthes_lanceolata_DN58196-c0-g1						Amaranthus_hypochondriacus_AH006608-RA, Amaranthus_hypochondriacus_AH006615-RA, Amaranthus_hypochondriacus_AH006604-RA, Amaranthus_hypochondriacus_AH006612-RA, Amaranthus_hypochondriacus_AH004518-RA		Anacampseros_filamentosa_DN6729-c0-g1			Andrographis_paniculata_LOC127265361	Anisomeria_littoralis_DN16423-c1-g1, Anisomeria_littoralis_DN3850-c1-g1	Antirrhinum_majus_Am01g33970.T01	Aquilegia_coerulea_Aqcoe2G052100.1, Aquilegia_coerulea_Aqcoe2G049400.1, Aquilegia_coerulea_Aqcoe3G060700.1, Aquilegia_coerulea_Aqcoe3G431500.1		Aristolochia_fimbriata_CM034078.1_cds_KAG9458669.1_3177		Atriplex_hortensis_Ah022270-RA, Atriplex_hortensis_Ah019413-RA, Atriplex_hortensis_Ah015431-RA, Atriplex_hortensis_Ah015432-RA, Atriplex_hortensis_Ah022281-RA, Atriplex_hortensis_Ah022284-RA, Atriplex_hortensis_Ah022286-RA, Atriplex_hortensis_Ah022289-RA, Atriplex_hortensis_Ah022290-RA, Atriplex_hortensis_Ah022294-RA	Averrhoa_carambola_GWHTABKE012892	Barringtonia_racemosa_DN11125-c0-g1	Beta_vulgaris_EL10Ac3g07336.1, Beta_vulgaris_EL10Ac3g07312.1, Beta_vulgaris_EL10Ac3g07318.1, Beta_vulgaris_EL10Ac3g07309.1, Beta_vulgaris_EL10Ac3g07315.1, Beta_vulgaris_EL10Ac3g07313.1, Beta_vulgaris_EL10Ac3g07340.1, Beta_vulgaris_EL10Ac3g07338.1, Beta_vulgaris_EL10Ac3g07323.1	Bougainvillea_peruviana_DN18451-c0-g1, Bougainvillea_peruviana_DN49597-c0-g1			Buddleja_alternifolia_KAG8372195.1_19202, Buddleja_alternifolia_KAG8372197.1_19204			Camellia_sinensis_CSS0018193.1			Carnegiea_gigantea_Cgig2_001392, Carnegiea_gigantea_Cgig2_026595			Ceodes_umbellifera_DN27145-c0-g2			Chenopodium_quinoa_AUR62021016-RA, Chenopodium_quinoa_AUR62021022-RA, Chenopodium_quinoa_AUR62018419-RA, Chenopodium_quinoa_AUR62018425-RA, Chenopodium_quinoa_AUR62018421-RA, Chenopodium_quinoa_AUR62030328-RA, Chenopodium_quinoa_AUR62034622-RA		Claytonia_virginica_DN18909-c0-g1	Clethra_arborea_carb_18141-RA, Clethra_arborea_carb_12776-RA, Clethra_arborea_carb_10128-RA, Clethra_arborea_carb_21345-RA	Coffea_canephora_HG974429.1_cds_CDP17164.1_9227, Coffea_canephora_HG974429.1_cds_CDP17168.1_9231, Coffea_canephora_HG974429.1_cds_CDP17173.1_9236
	SP0012792	UNE10_ARATH Transcription factor UNE10	Abronia_nealleyi_DN4779-c0-g1, Abronia_nealleyi_DN10113-c0-g1		Acleisanthes_lanceolata_DN21463-c1-g1		Actinidia_chinensis_Actinidia35022.t1, Actinidia_chinensis_Actinidia19012.t1	Aegiceras_corniculatum_THS.18G0278380-mRNA-1		Aldrovanda_vesiculosa_Av_00009326-RA	Amaranthus_hypochondriacus_AH017541-RA, Amaranthus_hypochondriacus_AH002867-RA	Amborella_trichopoda_AmTr_v1.0_scaffold00110.8	Anacampseros_filamentosa_DN2707-c0-g2		Ancistrocladus_abbreviatus_Ancab_035983-T1	Andrographis_paniculata_LOC127240093	Anisomeria_littoralis_DN15208-c0-g2			Arabidopsis_thaliana_AT5G61270.1	Aristolochia_fimbriata_CM034084.1_cds_KAG9439334.1_19499	Aristotelia_chilensis_DN10326-c0-g1	Atriplex_hortensis_Ah000773-RA	Averrhoa_carambola_GWHTABKE000121	Barringtonia_racemosa_DN4923-c0-g1	Beta_vulgaris_EL10Ac5g11088.1	Bougainvillea_peruviana_DN20032-c0-g2			Buddleja_alternifolia_KAG8388761.1_3899			Camellia_sinensis_CSS0023957.1, Camellia_sinensis_CSS0002807.1		Carica_papaya_evm.model.supercontig_1213.3	Carnegiea_gigantea_Cgig2_006099	Cassytha_filiformis_DN15314-c0-g1, Cassytha_filiformis_DN85704-c0-g1		Ceodes_umbellifera_DN3759-c0-g1, Ceodes_umbellifera_DN17945-c0-g1			Chenopodium_quinoa_AUR62008486-RA, Chenopodium_quinoa_AUR62021604-RA	Chloranthus_sessilifolius_evm.model.Contig50.197	Claytonia_virginica_DN13421-c0-g1, Claytonia_virginica_DN13421-c0-g2	Clethra_arborea_carb_26560-RA	Coffea_canephora_GSCOC_T00007916001		Corylus_americana_CamerRush.03G059600.1	Couroupita_guianensis_DN4298-c0-g1
	SP0013005		Abronia_nealleyi_DN20453-c0-g1					Aegiceras_corniculatum_THS.13G0182000-mRNA-1	Agave_tequilana_AgateH1.18G085400.1		Amaranthus_hypochondriacus_AH022484-RA, Amaranthus_hypochondriacus_AH013150-RA	Amborella_trichopoda_AmTr_v1.0_scaffold00059.152	Anacampseros_filamentosa_DN9316-c0-g1	Ananas_comosus_Aco013328.1, Ananas_comosus_Aco013329.1, Ananas_comosus_Aco014233.1	Ancistrocladus_abbreviatus_Ancab_007227-T1	Andrographis_paniculata_LOC127259809			Aquilegia_coerulea_Aqcoe5G201900.1	Arabidopsis_thaliana_AT3G46300.1, Arabidopsis_thaliana_AT3G46310.1				Averrhoa_carambola_GWHTABKE002891		Beta_vulgaris_EL10Ac7g15949.1	Bougainvillea_peruviana_DN16073-c0-g1			Buddleja_alternifolia_KAG8387763.1_2901, Buddleja_alternifolia_KAG8387764.1_2902, Buddleja_alternifolia_KAG8374287.1_18599, Buddleja_alternifolia_KAG8371398.1_21019, Buddleja_alternifolia_KAG8371402.1_21023, Buddleja_alternifolia_KAG8371619.1_21240, Buddleja_alternifolia_KAG8371621.1_21242					Carica_papaya_evm.model.supercontig_139.1		Cassytha_filiformis_DN85193-c0-g1					Chenopodium_quinoa_AUR62001849-RA, Chenopodium_quinoa_AUR62009642-RA	Chloranthus_sessilifolius_evm.model.Contig6.1823			Coffea_canephora_HG974428.1_cds_CDP08975.1_1207, Coffea_canephora_HG974434.1_cds_CDP02421.1_17539	Colocasia_esculenta_Taro_009440, Colocasia_esculenta_Taro_026343, Colocasia_esculenta_Taro_038480, Colocasia_esculenta_Taro_051103	Corylus_americana_CamerRush.07G017500.1
	SP0013056	Y4407_SELML Inactive protein kinase SELMODRAFT_444075	Abronia_nealleyi_DN15874-c0-g1	Acanthochlamys_bracteata_GWHTBAYO008573.1	Acleisanthes_lanceolata_DN14968-c0-g1		Actinidia_chinensis_Actinidia22583.t1, Actinidia_chinensis_Actinidia15283.t1	Aegiceras_corniculatum_THS.16G0058900-mRNA-1		Aldrovanda_vesiculosa_Av_00012262-RA	Amaranthus_hypochondriacus_AH020038-RA			Ananas_comosus_Aco000290.1	Ancistrocladus_abbreviatus_Ancab_016231-T1	Andrographis_paniculata_LOC127246673	Anisomeria_littoralis_DN27840-c0-g1	Antirrhinum_majus_Am05g01290.T01	Aquilegia_coerulea_Aqcoe5G205500.1		Aristolochia_fimbriata_CM034084.1_cds_KAG9440806.1_20971	Aristotelia_chilensis_DN9830-c0-g1	Atriplex_hortensis_Ah023882-RA	Averrhoa_carambola_GWHTABKE024087	Barringtonia_racemosa_DN9560-c0-g1	Beta_vulgaris_EL10Ac9g20740.1, Beta_vulgaris_EL10Ac1g01793.1	Bougainvillea_peruviana_DN8943-c0-g1		Brocchinia_reducta_DN3758-c0-g1	Buddleja_alternifolia_KAG8377699.1_13965	Buxus_austroyunnanensis_GWHTBHNJ003392		Camellia_sinensis_CSS0004836.1		Carica_papaya_evm.model.supercontig_64.22	Carnegiea_gigantea_Cgig2_021214			Ceodes_umbellifera_DN16327-c0-g1			Chenopodium_quinoa_AUR62033871-RA, Chenopodium_quinoa_AUR62040100-RA	Chloranthus_sessilifolius_evm.model.Contig6.358		Clethra_arborea_carb_24396-RA	Coffea_canephora_HG974437.1_cds_CDP07592.1_2560	Colocasia_esculenta_Taro_007402, Colocasia_esculenta_Taro_053498	Corylus_americana_CamerRush.06G025500.1	Couroupita_guianensis_DN9329-c0-g2
	SP0013122	BTSL2_ARATH Zinc finger protein BRUTUS-like At1g74770 {ECO:0000305}	Abronia_nealleyi_DN8477-c0-g1		Acleisanthes_lanceolata_DN10971-c0-g1		Actinidia_chinensis_Actinidia37668.t1, Actinidia_chinensis_Actinidia04933.t2	Aegiceras_corniculatum_THS.12G0123930-mRNA-1, Aegiceras_corniculatum_THS.12G0135990-mRNA-1			Amaranthus_hypochondriacus_AH017635-RA		Anacampseros_filamentosa_DN18816-c0-g1			Andrographis_paniculata_LOC127255212	Anisomeria_littoralis_DN6321-c0-g1	Antirrhinum_majus_Am06g25250.T01	Aquilegia_coerulea_Aqcoe3G098700.1	Arabidopsis_thaliana_AT1G18910.1, Arabidopsis_thaliana_AT1G74770.1	Aristolochia_fimbriata_CM034080.1_cds_KAG9450383.1_10348	Aristotelia_chilensis_DN2990-c0-g1	Atriplex_hortensis_Ah001008-RA	Averrhoa_carambola_GWHTABKE009546	Barringtonia_racemosa_DN20933-c0-g1, Barringtonia_racemosa_DN16966-c0-g1	Beta_vulgaris_EL10Ac5g10918.1	Bougainvillea_peruviana_DN10994-c0-g1			Buddleja_alternifolia_KAG8379106.1_12253	Buxus_austroyunnanensis_GWHTBHNJ017475				Carica_papaya_evm.model.supercontig_17.184	Carnegiea_gigantea_Cgig2_006176			Ceodes_umbellifera_DN14645-c0-g1			Chenopodium_quinoa_AUR62008342-RA, Chenopodium_quinoa_AUR62021756-RA	Chloranthus_sessilifolius_evm.model.Contig13.856	Claytonia_virginica_DN11984-c0-g1	Clethra_arborea_carb_10392-RA	Coffea_canephora_HG974431.1_cds_CDP14898.1_12831		Corylus_americana_CamerRush.03G033500.1	Couroupita_guianensis_DN23794-c0-g1
	SP0013369	U82A1_ARATH UDP-glycosyltransferase 82A1					Actinidia_chinensis_Actinidia12517.t1	Aegiceras_corniculatum_THS.09G0346630-mRNA-1	Agave_tequilana_AgateH1.05G181400.1		Amaranthus_hypochondriacus_AH002093-RA	Amborella_trichopoda_AmTr_v1.0_scaffold00110.79		Ananas_comosus_Aco013988.1	Ancistrocladus_abbreviatus_Ancab_029910-T1	Andrographis_paniculata_LOC127266178		Antirrhinum_majus_Am03g00590.T01	Aquilegia_coerulea_Aqcoe2G386800.1	Arabidopsis_thaliana_AT3G22250.1		Aristotelia_chilensis_DN18869-c0-g1	Atriplex_hortensis_Ah010775-RA	Averrhoa_carambola_GWHTABKE013397		Beta_vulgaris_EL10Ac9g22022.1		Brachypodium_distachyon_Bradi5g16210.1, Brachypodium_distachyon_Bradi3g49560.1	Brocchinia_reducta_DN248051-c0-g1	Buddleja_alternifolia_KAG8387112.1_6851	Buxus_austroyunnanensis_GWHTBHNJ011299				Carica_papaya_evm.TU.contig_33896.1	Carnegiea_gigantea_Cgig2_020519						Chenopodium_quinoa_AUR62016472-RA, Chenopodium_quinoa_AUR62011644-RA	Chloranthus_sessilifolius_evm.model.Contig15.386, Chloranthus_sessilifolius_evm.model.Contig15.389, Chloranthus_sessilifolius_evm.model.Contig15.404	Claytonia_virginica_DN55636-c0-g1	Clethra_arborea_carb_17996-RA	Coffea_canephora_HG974432.1_cds_CDP16037.1_12976	Colocasia_esculenta_Taro_023410	Corylus_americana_CamerRush.05G086700.1	Couroupita_guianensis_DN27248-c0-g1
	SP0013956	BH162_ARATH Transcription factor bHLH162		Acanthochlamys_bracteata_GWHTBAYO009412.1		Acorus_gramineus_GWHTCBFW007346	Actinidia_chinensis_Actinidia11023.t1, Actinidia_chinensis_Actinidia11082.t1, Actinidia_chinensis_Actinidia11081.t1				Amaranthus_hypochondriacus_AH015234-RA, Amaranthus_hypochondriacus_AH015233-RA					Andrographis_paniculata_LOC127247868						Aristotelia_chilensis_DN42072-c0-g1	Atriplex_hortensis_Ah018042-RA, Atriplex_hortensis_Ah018044-RA	Averrhoa_carambola_GWHTABKE020929		Beta_vulgaris_EL10Ac8g20391.1				Buddleja_alternifolia_KAG8386872.1_6611			Camellia_sinensis_CSS0033518.1, Camellia_sinensis_CSS0044106.1, Camellia_sinensis_CSS0045340.1	Carex_littledalei_KAF3326810.1_15728	Carica_papaya_evm.model.supercontig_1938.2	Carnegiea_gigantea_Cgig2_029903	Cassytha_filiformis_DN1946-c0-g1						Chloranthus_sessilifolius_evm.model.Contig1.1934		Clethra_arborea_carb_07158-RA	Coffea_canephora_HG974432.1_cds_CDP14797.1_13692, Coffea_canephora_HG974432.1_cds_CDP14798.1_13693, Coffea_canephora_HG974432.1_cds_CDP14799.1_13694, Coffea_canephora_HG974432.1_cds_CDP14800.1_13695		Corylus_americana_CamerRush.05G056500.1	Couroupita_guianensis_DN20061-c0-g1
	SP0014020	P2C08_ARATH Probable protein phosphatase 2C 8					Actinidia_chinensis_Actinidia02648.t1	Aegiceras_corniculatum_THS.12G0135930-mRNA-1	Agave_tequilana_AgateH1.01G163500.1, Agave_tequilana_AgateH1.06G137600.1		Amaranthus_hypochondriacus_AH017206-RA	Amborella_trichopoda_AmTr_v1.0_scaffold00044.247	Anacampseros_filamentosa_DN21997-c0-g1	Ananas_comosus_Aco006720.1	Ancistrocladus_abbreviatus_Ancab_038672-T3	Andrographis_paniculata_LOC127240194		Antirrhinum_majus_Am04g25880.T01, Antirrhinum_majus_Am04g25880.T03, Antirrhinum_majus_Am04g25880.T04	Aquilegia_coerulea_Aqcoe3G021700.1	Arabidopsis_thaliana_AT1G18030.1	Aristolochia_fimbriata_CM034080.1_cds_KAG9449011.1_8976	Aristotelia_chilensis_DN1644-c3-g1		Averrhoa_carambola_GWHTABKE000345	Barringtonia_racemosa_DN9441-c0-g1	Beta_vulgaris_EL10Ac5g11492.1	Bougainvillea_peruviana_DN2733-c0-g2	Brachypodium_distachyon_Bradi4g27880.1	Brocchinia_reducta_DN7811-c0-g1		Buxus_austroyunnanensis_GWHTBHNJ013543			Carex_littledalei_KAF3342014.1_652	Carica_papaya_evm.model.supercontig_3.450		Cassytha_filiformis_DN11546-c0-g1		Ceodes_umbellifera_DN17695-c0-g1		Ceratophyllum_demersum_gene_prefix15905.t1	Chenopodium_quinoa_AUR62029933-RA	Chloranthus_sessilifolius_evm.model.Contig6.1917		Clethra_arborea_carb_04559-RA		Colocasia_esculenta_Taro_043152, Colocasia_esculenta_Taro_043153	Corylus_americana_CamerRush.06G124200.1	Couroupita_guianensis_DN21915-c0-g1
EXO84	SP0014071	EX84C_ARATH Exocyst complex component EXO84C				Acorus_gramineus_GWHTCBFW004162	Actinidia_chinensis_Actinidia37537.t1	Aegiceras_corniculatum_THS.15G0033450-mRNA-1	Agave_tequilana_AgateH1.16G038700.1, Agave_tequilana_AgateH1.11G109400.1			Amborella_trichopoda_AmTr_v1.0_scaffold00067.184		Ananas_comosus_Aco010137.1		Andrographis_paniculata_LOC127258895		Antirrhinum_majus_Am01g39650.T01, Antirrhinum_majus_Am01g39650.T02	Aquilegia_coerulea_Aqcoe5G019800.1		Aristolochia_fimbriata_CM034081.1_cds_KAG9446880.1_13008	Aristotelia_chilensis_DN31576-c0-g1		Averrhoa_carambola_GWHTABKE021520				Brachypodium_distachyon_Bradi3g12805.1	Brocchinia_reducta_DN48164-c0-g1	Buddleja_alternifolia_KAG8389174.1_4312	Buxus_austroyunnanensis_GWHTBHNJ024890				Carica_papaya_evm.model.supercontig_165.42								Chloranthus_sessilifolius_evm.model.Contig7.1855		Clethra_arborea_carb_01158-RA	Coffea_canephora_HG974428.1_cds_CDP03776.1_1800	Colocasia_esculenta_Taro_003987	Corylus_americana_CamerRush.11G016600.1	Couroupita_guianensis_DN19500-c0-g1
HYP3	SP0014074					Acorus_gramineus_GWHTCBFW012681	Actinidia_chinensis_Actinidia24601.t1, Actinidia_chinensis_Actinidia08035.t1	Aegiceras_corniculatum_THS.18G0279430-mRNA-1	Agave_tequilana_AgateH1.05G206700.1, Agave_tequilana_AgateH1.03G111600.1			Amborella_trichopoda_AmTr_v1.0_scaffold00049.278		Ananas_comosus_Aco017322.1		Andrographis_paniculata_LOC127246192, Andrographis_paniculata_LOC127246412			Aquilegia_coerulea_Aqcoe3G141300.1, Aquilegia_coerulea_Aqcoe3G091800.1		Aristolochia_fimbriata_CM034081.1_cds_KAG9446585.1_12713			Averrhoa_carambola_GWHTABKE009312	Barringtonia_racemosa_DN42714-c0-g1, Barringtonia_racemosa_DN35025-c0-g1			Brachypodium_distachyon_Bradi2g58277.5	Brocchinia_reducta_DN181261-c0-g1	Buddleja_alternifolia_KAG8378767.1_11914	Buxus_austroyunnanensis_GWHTBHNJ014308				Carica_papaya_evm.model.supercontig_159.12								Chloranthus_sessilifolius_evm.model.Contig18.330		Clethra_arborea_carb_15762-RA	Coffea_canephora_HG974431.1_cds_CDP12710.1_12374		Corylus_americana_CamerRush.03G052400.1	Couroupita_guianensis_DN28614-c0-g1
	SP0014229	MJE1_VITVI Methyl jasmonate esterase 1 {ECO:0000303|PubMed:26934101}	Abronia_nealleyi_DN40583-c0-g1		Acleisanthes_lanceolata_DN222-c0-g1		Actinidia_chinensis_Actinidia00467.t1				Amaranthus_hypochondriacus_AH001888-RA					Andrographis_paniculata_LOC127242324	Anisomeria_littoralis_DN23751-c0-g1	Antirrhinum_majus_Am05g45470.T01, Antirrhinum_majus_Am05g45470.T02				Aristotelia_chilensis_DN9655-c0-g1	Atriplex_hortensis_Ah010359-RA	Averrhoa_carambola_GWHTABKE007062		Beta_vulgaris_EL10Ac9g21809.1	Bougainvillea_peruviana_DN29434-c0-g1, Bougainvillea_peruviana_DN33367-c0-g1				Buxus_austroyunnanensis_GWHTBHNJ003419		Camellia_sinensis_CSS0020526.1			Carnegiea_gigantea_Cgig2_020078, Carnegiea_gigantea_Cgig2_016059			Ceodes_umbellifera_DN22536-c0-g1, Ceodes_umbellifera_DN19419-c0-g1			Chenopodium_quinoa_AUR62016640-RA, Chenopodium_quinoa_AUR62011419-RA, Chenopodium_quinoa_AUR62011418-RA			Clethra_arborea_carb_11346-RA	Coffea_canephora_HG974429.1_cds_CDO97130.1_7438
	SP0014366	AT9_ACTCC Alcohol acyltransferase 9 {ECO:0000305}	Abronia_nealleyi_DN18125-c0-g4		Acleisanthes_lanceolata_DN19801-c0-g1		Actinidia_chinensis_Actinidia29710.t1		Agave_tequilana_AgateH1.07G120200.1		Amaranthus_hypochondriacus_AH023117-RA, Amaranthus_hypochondriacus_AH016352-RA	Amborella_trichopoda_AmTr_v1.0_scaffold00063.50	Anacampseros_filamentosa_DN896-c0-g2		Ancistrocladus_abbreviatus_Ancab_034501-T1	Andrographis_paniculata_LOC127244743	Anisomeria_littoralis_DN6035-c0-g1	Antirrhinum_majus_Am07g22740.T01		Arabidopsis_thaliana_AT2G40230.1		Aristotelia_chilensis_DN12011-c0-g2	Atriplex_hortensis_Ah035350-RA	Averrhoa_carambola_GWHTABKE012038	Barringtonia_racemosa_DN9311-c0-g1	Beta_vulgaris_EL10Ac2g04861.1	Bougainvillea_peruviana_DN32521-c0-g1			Buddleja_alternifolia_KAG8380870.1_10893, Buddleja_alternifolia_KAG8380872.1_10895	Buxus_austroyunnanensis_GWHTBHNJ005496		Camellia_sinensis_CSS0036238.1, Camellia_sinensis_CSS0006576.1		Carica_papaya_evm.model.supercontig_1288.1	Carnegiea_gigantea_Cgig2_032750			Ceodes_umbellifera_DN85319-c0-g1			Chenopodium_quinoa_AUR62012273-RA, Chenopodium_quinoa_AUR62028678-RA, Chenopodium_quinoa_AUR62022915-RA	Chloranthus_sessilifolius_evm.model.Contig9.770	Claytonia_virginica_DN62716-c0-g1, Claytonia_virginica_DN71643-c0-g1	Clethra_arborea_carb_28107-RA	Coffea_canephora_HG974429.1_cds_CDP13991.1_6226		Corylus_americana_CamerRush.07G242000.1	Couroupita_guianensis_DN5258-c0-g2
	SP0014562	Y2241_ARATH Putative leucine-rich repeat receptor-like serine/threonine-protein kinase At2g24130				Acorus_gramineus_GWHTCBFW006943	Actinidia_chinensis_Actinidia08938.t1	Aegiceras_corniculatum_THS.12G0371920-mRNA-1, Aegiceras_corniculatum_THS.04G0089800-mRNA-1, Aegiceras_corniculatum_THS.04G0088010-mRNA-1	Agave_tequilana_AgateH1.01G071600.1		Amaranthus_hypochondriacus_AH021196-RA	Amborella_trichopoda_AmTr_v1.0_scaffold00065.10		Ananas_comosus_Aco019697.1, Ananas_comosus_Aco029792.1, Ananas_comosus_Aco008217.1		Andrographis_paniculata_LOC127254398			Aquilegia_coerulea_Aqcoe7G219700.1		Aristolochia_fimbriata_CM034078.1_cds_KAG9455914.1_422, Aristolochia_fimbriata_CM034078.1_cds_KAG9455915.1_423			Averrhoa_carambola_GWHTABKE021837				Brachypodium_distachyon_Bradi4g30560.3	Brocchinia_reducta_DN8529-c0-g1, Brocchinia_reducta_DN185065-c0-g1	Buddleja_alternifolia_KAG8388215.1_3353				Carex_littledalei_KAF3339140.1_2967	Carica_papaya_evm.model.supercontig_602.1								Chloranthus_sessilifolius_evm.model.Contig9.119		Clethra_arborea_carb_04512-RA, Clethra_arborea_carb_03084-RA	Coffea_canephora_HG974431.1_cds_CDO98245.1_11762	Colocasia_esculenta_Taro_046743	Corylus_americana_CamerRush.07G177800.1, Corylus_americana_CamerRush.07G177600.1, Corylus_americana_CamerRush.07G177700.1, Corylus_americana_CamerRush.05G042800.1
PT11	SP0014690	PHT14_PETHY Low affinity inorganic phosphate transporter 4 {ECO:0000303|PubMed:18315538}				Acorus_gramineus_GWHTCBFW013062	Actinidia_chinensis_Actinidia34194.t1, Actinidia_chinensis_Actinidia34191.t1, Actinidia_chinensis_Actinidia31639.t1, Actinidia_chinensis_Actinidia08624.t1	Aegiceras_corniculatum_THS.19G0030000-mRNA-1	Agave_tequilana_AgateH1.01G134100.1, Agave_tequilana_AgateH1.12G056400.1			Amborella_trichopoda_AmTr_v1.0_scaffold00077.130, Amborella_trichopoda_AmTr_v1.0_scaffold00097.45		Ananas_comosus_Aco018671.1, Ananas_comosus_Aco006808.1		Andrographis_paniculata_LOC127245164, Andrographis_paniculata_LOC127245888		Antirrhinum_majus_Am07g08850.T01	Aquilegia_coerulea_Aqcoe2G075000.1, Aquilegia_coerulea_Aqcoe5G445500.1		Aristolochia_fimbriata_CM034081.1_cds_KAG9448386.1_14514	Aristotelia_chilensis_DN22374-c1-g1		Averrhoa_carambola_GWHTABKE003739, Averrhoa_carambola_GWHTABKE003740				Brachypodium_distachyon_Bradi2g45520.1	Brocchinia_reducta_DN344-c0-g1	Buddleja_alternifolia_KAG8390373.1_733, Buddleja_alternifolia_KAG8381176.1_11199	Buxus_austroyunnanensis_GWHTBHNJ002808, Buxus_austroyunnanensis_GWHTBHNJ021519, Buxus_austroyunnanensis_GWHTBHNJ021520		Camellia_sinensis_CSS0045087.1, Camellia_sinensis_CSS0036697.1		Carica_papaya_evm.model.supercontig_3.46								Chloranthus_sessilifolius_evm.model.Contig1.1420, Chloranthus_sessilifolius_evm.model.Contig10.946		Clethra_arborea_carb_19044-RA	Coffea_canephora_HG974436.1_cds_CDP04325.1_21120	Colocasia_esculenta_Taro_008239
KELCH	SP0014694						Actinidia_chinensis_Actinidia09880.t1, Actinidia_chinensis_Actinidia39436.t1		Agave_tequilana_AgateH1.23G045600.1, Agave_tequilana_AgateH1.17G054000.1			Amborella_trichopoda_AmTr_v1.0_scaffold00003.332				Andrographis_paniculata_LOC127240576		Antirrhinum_majus_Am07g14120.T01	Aquilegia_coerulea_Aqcoe1G323200.1		Aristolochia_fimbriata_CM034079.1_cds_KAG9452712.1_5616	Aristotelia_chilensis_DN3026-c0-g1, Aristotelia_chilensis_DN31387-c0-g1		Averrhoa_carambola_GWHTABKE000658				Brachypodium_distachyon_Bradi3g54650.1	Brocchinia_reducta_DN35533-c0-g1	Buddleja_alternifolia_KAG8364668.1_26506, Buddleja_alternifolia_KAG8365489.1_27327	Buxus_austroyunnanensis_GWHTBHNJ020589				Carica_papaya_evm.model.supercontig_34.121								Chloranthus_sessilifolius_evm.model.Contig93.6		Clethra_arborea_carb_23069-RA, Clethra_arborea_carb_08784-RA	Coffea_canephora_HG974432.1_cds_CDP14737.1_13632	Colocasia_esculenta_Taro_012573	Corylus_americana_CamerRush.02G254900.1, Corylus_americana_CamerRush.05G049800.1
RFCb	SP0014749	RFC3_ARATH Replication factor C subunit 3				Acorus_gramineus_GWHTCBFW009468	Actinidia_chinensis_Actinidia31751.t1, Actinidia_chinensis_Actinidia31750.t1, Actinidia_chinensis_Actinidia05814.t1	Aegiceras_corniculatum_THS.22G0140550-mRNA-1	Agave_tequilana_AgateH1.05G188400.1			Amborella_trichopoda_AmTr_v1.0_scaffold00002.196, Amborella_trichopoda_AmTr_v1.0_scaffold00002.195		Ananas_comosus_Aco018864.1		Andrographis_paniculata_LOC127246494, Andrographis_paniculata_LOC127260528			Aquilegia_coerulea_Aqcoe3G223600.1		Aristolochia_fimbriata_CM034079.1_cds_KAG9454461.1_7365	Aristotelia_chilensis_DN12408-c0-g1		Averrhoa_carambola_GWHTABKE018390	Barringtonia_racemosa_DN77910-c0-g1, Barringtonia_racemosa_DN25604-c0-g2			Brachypodium_distachyon_Bradi3g34150.1	Brocchinia_reducta_DN10307-c0-g1	Buddleja_alternifolia_KAG8362920.1_28908	Buxus_austroyunnanensis_GWHTBHNJ015706		Camellia_sinensis_CSS0049577.1		Carica_papaya_evm.model.supercontig_33.201											Coffea_canephora_HG974429.1_cds_CDP09315.1_8232			Couroupita_guianensis_DN5103-c0-g1
	SP0014996	DOT3_ARATH BTB/POZ domain-containing protein DOT3	Abronia_nealleyi_DN17851-c0-g1		Acleisanthes_lanceolata_DN11005-c0-g1, Acleisanthes_lanceolata_DN12410-c0-g1		Actinidia_chinensis_Actinidia19143.t1, Actinidia_chinensis_Actinidia28863.t1, Actinidia_chinensis_Actinidia28232.t1	Aegiceras_corniculatum_THS.07G0296440-mRNA-1			Amaranthus_hypochondriacus_AH006002-RA	Amborella_trichopoda_AmTr_v1.0_scaffold00038.93	Anacampseros_filamentosa_DN4274-c0-g1			Andrographis_paniculata_LOC127258136	Anisomeria_littoralis_DN8645-c0-g1	Antirrhinum_majus_Am04g05980.T01	Aquilegia_coerulea_Aqcoe6G086000.1	Arabidopsis_thaliana_AT5G10250.2	Aristolochia_fimbriata_CM034080.1_cds_KAG9451525.1_11490	Aristotelia_chilensis_DN6717-c0-g1	Atriplex_hortensis_Ah027331-RA	Averrhoa_carambola_GWHTABKE016710	Barringtonia_racemosa_DN10245-c0-g1	Beta_vulgaris_EL10Ac6g15106.1	Bougainvillea_peruviana_DN24356-c0-g2, Bougainvillea_peruviana_DN24356-c0-g1			Buddleja_alternifolia_KAG8383524.1_7177, Buddleja_alternifolia_KAG8362738.1_29104	Buxus_austroyunnanensis_GWHTBHNJ009862		Camellia_sinensis_CSS0047599.1			Carnegiea_gigantea_Cgig2_002816	Cassytha_filiformis_DN14554-c0-g1, Cassytha_filiformis_DN14554-c0-g2		Ceodes_umbellifera_DN7898-c0-g1			Chenopodium_quinoa_AUR62002007-RA, Chenopodium_quinoa_AUR62003795-RA	Chloranthus_sessilifolius_evm.model.Contig24.161	Claytonia_virginica_DN3220-c1-g1	Clethra_arborea_carb_25050-RA	Coffea_canephora_HG974434.1_cds_CDP01455.1_18532		Corylus_americana_CamerRush.11G040300.1	Couroupita_guianensis_DN27125-c0-g1
EPR3	SP0015046	LYK3_ARATH LysM domain receptor-like kinase 3				Acorus_gramineus_GWHTCBFW006738	Actinidia_chinensis_Actinidia33095.t1, Actinidia_chinensis_Actinidia37418.t1	Aegiceras_corniculatum_THS.05G0199010-mRNA-1	Agave_tequilana_AgateH1.01G156600.1, Agave_tequilana_AgateH1.02G164300.1			Amborella_trichopoda_AmTr_v1.0_scaffold00014.126, Amborella_trichopoda_AmTr_v1.0_scaffold00014.127		Ananas_comosus_Aco006695.1		Andrographis_paniculata_LOC127241508		Antirrhinum_majus_Am06g16380.T01	Aquilegia_coerulea_Aqcoe3G202500.1, Aquilegia_coerulea_Aqcoe3G202400.1		Aristolochia_fimbriata_CM034080.1_cds_KAG9449785.1_9750			Averrhoa_carambola_GWHTABKE020264				Brachypodium_distachyon_Bradi2g40627.2		Buddleja_alternifolia_KAG8366081.1_25633	Buxus_austroyunnanensis_GWHTBHNJ014258		Camellia_sinensis_CSS0023507.1		Carica_papaya_evm.model.supercontig_33.2			Centrolepis_monogyna_DN35330-c0-g1					Chloranthus_sessilifolius_evm.model.Contig15.33		Clethra_arborea_carb_21395-RA, Clethra_arborea_carb_28933-RA	Coffea_canephora_HG974438.1_cds_CDP13204.1_5406		Corylus_americana_CamerRush.04G225700.1
	SP0015509							Aegiceras_corniculatum_THS.03G0291060-mRNA-1, Aegiceras_corniculatum_THS.03G0291070-mRNA-1, Aegiceras_corniculatum_THS.03G0291080-mRNA-1, Aegiceras_corniculatum_THS.03G0291050-mRNA-1	Agave_tequilana_AgateH1.03G233200.1		Amaranthus_hypochondriacus_AH014020-RA			Ananas_comosus_Aco020624.1, Ananas_comosus_Aco000126.1		Andrographis_paniculata_LOC127256548		Antirrhinum_majus_Am08g32240.T01	Aquilegia_coerulea_Aqcoe2G320300.1, Aquilegia_coerulea_Aqcoe1G124900.1, Aquilegia_coerulea_Aqcoe5G041100.1, Aquilegia_coerulea_Aqcoe5G040800.1, Aquilegia_coerulea_Aqcoe5G040700.1, Aquilegia_coerulea_Aqcoe5G041000.1	Arabidopsis_thaliana_AT2G22121.1, Arabidopsis_thaliana_AT4G29280.1, Arabidopsis_thaliana_AT4G19905.1, Arabidopsis_thaliana_AT4G29273.1, Arabidopsis_thaliana_AT4G29283.1, Arabidopsis_thaliana_AT4G29290.1, Arabidopsis_thaliana_AT4G09153.1, Arabidopsis_thaliana_AT4G13095.1, Arabidopsis_thaliana_AT4G29285.1, Arabidopsis_thaliana_AT4G29305.1, Arabidopsis_thaliana_AT4G29300.1, Arabidopsis_thaliana_AT5G…	Aristolochia_fimbriata_CM034079.1_cds_KAG9451903.1_4807, Aristolochia_fimbriata_CM034079.1_cds_KAG9451940.1_4844, Aristolochia_fimbriata_CM034081.1_cds_KAG9446072.1_12200, Aristolochia_fimbriata_CM034081.1_cds_KAG9446637.1_12765			Averrhoa_carambola_GWHTABKE023567		Beta_vulgaris_EL10Ac8g18638.1				Buddleja_alternifolia_KAG8379679.1_12826, Buddleja_alternifolia_KAG8368944.1_23624, Buddleja_alternifolia_KAG8367958.1_25217	Buxus_austroyunnanensis_GWHTBHNJ000417, Buxus_austroyunnanensis_GWHTBHNJ000418, Buxus_austroyunnanensis_GWHTBHNJ000419, Buxus_austroyunnanensis_GWHTBHNJ000420, Buxus_austroyunnanensis_GWHTBHNJ011683, Buxus_austroyunnanensis_GWHTBHNJ011684			Carex_littledalei_KAF3322992.1_19389									Chloranthus_sessilifolius_evm.model.Contig45.109			Coffea_canephora_HG974437.1_cds_CDP10667.1_3211, Coffea_canephora_HG974437.1_cds_CDP10666.1_3212		Corylus_americana_CamerRush.08G012000.1, Corylus_americana_CamerRush.09G064600.1, Corylus_americana_CamerRush.09G064700.1, Corylus_americana_CamerRush.09G064500.1, Corylus_americana_CamerRush.09G064800.1
CYTb1	SP0015561	ACET1_ORYSJ Probable ascorbate-specific transmembrane electron transporter 1			Acleisanthes_lanceolata_DN4248-c0-g1		Actinidia_chinensis_Actinidia34055.t1	Aegiceras_corniculatum_THS.14G0263430-mRNA-1, Aegiceras_corniculatum_THS.14G0066860-mRNA-1	Agave_tequilana_AgateH1.14G056600.1, Agave_tequilana_AgateH1.08G115200.1		Amaranthus_hypochondriacus_AH014465-RA		Anacampseros_filamentosa_DN820-c0-g2	Ananas_comosus_Aco013427.1		Andrographis_paniculata_LOC127240112		Antirrhinum_majus_Am03g32800.T01, Antirrhinum_majus_Am01g06210.T01, Antirrhinum_majus_Am01g06210.T02, Antirrhinum_majus_Am03g32790.T01	Aquilegia_coerulea_Aqcoe3G419100.1, Aquilegia_coerulea_Aqcoe3G419500.1		Aristolochia_fimbriata_CM034078.1_cds_KAG9457336.1_1844		Atriplex_hortensis_Ah035844-RA	Averrhoa_carambola_GWHTABKE012224			Bougainvillea_peruviana_DN3954-c0-g1	Brachypodium_distachyon_Bradi3g21300.2		Buddleja_alternifolia_KAG8377321.1_13587	Buxus_austroyunnanensis_GWHTBHNJ016632				Carica_papaya_evm.model.supercontig_2.139	Carnegiea_gigantea_Cgig2_004429			Ceodes_umbellifera_DN8870-c0-g1			Chenopodium_quinoa_AUR62040071-RA	Chloranthus_sessilifolius_evm.model.Contig35.234		Clethra_arborea_carb_17604-RA, Clethra_arborea_carb_13154-RA	Coffea_canephora_HG974438.1_cds_CDP05495.1_4444
	SP0015577	NFYB4_ARATH Nuclear transcription factor Y subunit B-4					Actinidia_chinensis_Actinidia23647.t1	Aegiceras_corniculatum_THS.14G0361080-mRNA-1			Amaranthus_hypochondriacus_AH007567-RA				Ancistrocladus_abbreviatus_Ancab_000733-T1, Ancistrocladus_abbreviatus_Ancab_024183-T1	Andrographis_paniculata_LOC127247013		Antirrhinum_majus_Am05g33920.T01, Antirrhinum_majus_Am05g33930.T01		Arabidopsis_thaliana_AT1G09030.1			Atriplex_hortensis_Ah005775-RA	Averrhoa_carambola_GWHTABKE015521		Beta_vulgaris_EL10Ac4g09399.1				Buddleja_alternifolia_KAG8363832.1_28154			Camellia_sinensis_CSS0009298.1		Carica_papaya_evm.model.supercontig_48.72	Carnegiea_gigantea_Cgig2_015207, Carnegiea_gigantea_Cgig2_017036						Chenopodium_quinoa_AUR62005168-RA, Chenopodium_quinoa_AUR62000800-RA			Clethra_arborea_carb_09214-RA	Coffea_canephora_HG974429.1_cds_CDP15496.1_8928		Corylus_americana_CamerRush.02G056100.1
	SP0015656	EFR_ARATH LRR receptor-like serine/threonine-protein kinase EFR {ECO:0000303|PubMed:16713565}	Abronia_nealleyi_DN30920-c0-g1		Acleisanthes_lanceolata_DN3902-c0-g2		Actinidia_chinensis_Actinidia19236.t1				Amaranthus_hypochondriacus_AH003781-RA			Ananas_comosus_Aco009401.1	Ancistrocladus_abbreviatus_Ancab_026552-T1	Andrographis_paniculata_LOC127258352	Anisomeria_littoralis_DN39344-c0-g1	Antirrhinum_majus_Am06g29010.T01, Antirrhinum_majus_Am06g28980.T01	Aquilegia_coerulea_Aqcoe6G255800.1				Atriplex_hortensis_Ah012667-RA	Averrhoa_carambola_GWHTABKE003074	Barringtonia_racemosa_DN10187-c0-g1				Brocchinia_reducta_DN10372-c0-g2	Buddleja_alternifolia_KAG8383398.1_7051, Buddleja_alternifolia_KAG8383399.1_7052				Carex_littledalei_KAF3332282.1_9147	Carica_papaya_evm.model.supercontig_6.205							Chenopodium_quinoa_AUR62027162-RA, Chenopodium_quinoa_AUR62027163-RA, Chenopodium_quinoa_AUR62038925-RA, Chenopodium_quinoa_AUR62038929-RA, Chenopodium_quinoa_AUR62030057-RA, Chenopodium_quinoa_AUR62039001-RA	Chloranthus_sessilifolius_evm.model.Contig19.105	Claytonia_virginica_DN19775-c0-g2	Clethra_arborea_carb_04407-RA	Coffea_canephora_HG974434.1_cds_CDP01940.1_18047
RLCK171	SP0015814	Y5614_ARATH Probable LRR receptor-like serine/threonine-protein kinase At1g56140				Acorus_gramineus_GWHTCBFW006852		Aegiceras_corniculatum_THS.01G0225410-mRNA-1	Agave_tequilana_AgateH1.01G118100.1, Agave_tequilana_AgateH1.02G174600.1			Amborella_trichopoda_AmTr_v1.0_scaffold00019.376		Ananas_comosus_Aco023387.1		Andrographis_paniculata_LOC127258154		Antirrhinum_majus_Am06g00310.T01	Aquilegia_coerulea_Aqcoe7G306200.1		Aristolochia_fimbriata_CM034080.1_cds_KAG9450327.1_10292			Averrhoa_carambola_GWHTABKE015253	Barringtonia_racemosa_DN19182-c0-g1			Brachypodium_distachyon_Bradi5g24570.1	Brocchinia_reducta_DN10963-c0-g1	Buddleja_alternifolia_KAG8372355.1_19362	Buxus_austroyunnanensis_GWHTBHNJ008646		Camellia_sinensis_CSS0024911.1, Camellia_sinensis_CSS0018936.1		Carica_papaya_evm.model.supercontig_59.96								Chloranthus_sessilifolius_evm.model.Contig9.264		Clethra_arborea_carb_26578-RA	Coffea_canephora_HG974433.1_cds_CDP03006.1_15921	Colocasia_esculenta_Taro_014739	Corylus_americana_CamerRush.08G074700.1	Couroupita_guianensis_DN4728-c0-g1
	SP0016891					Acorus_gramineus_GWHTCBFW011274	Actinidia_chinensis_Actinidia04859.t1, Actinidia_chinensis_Actinidia09234.t1	Aegiceras_corniculatum_THS.18G0278420-mRNA-1	Agave_tequilana_AgateH1.01G178000.1			Amborella_trichopoda_AmTr_v1.0_scaffold00058.73		Ananas_comosus_Aco003846.1		Andrographis_paniculata_LOC127240174, Andrographis_paniculata_LOC127241001		Antirrhinum_majus_Am01g23340.T01	Aquilegia_coerulea_Aqcoe3G355600.1		Aristolochia_fimbriata_CM034084.1_cds_KAG9439710.1_19875	Aristotelia_chilensis_DN8413-c0-g2		Averrhoa_carambola_GWHTABKE000113	Barringtonia_racemosa_DN14735-c0-g1			Brachypodium_distachyon_Bradi1g70470.1		Buddleja_alternifolia_KAG8379241.1_12388	Buxus_austroyunnanensis_GWHTBHNJ013719				Carica_papaya_evm.model.supercontig_13.307								Chloranthus_sessilifolius_evm.model.Contig21.46		Clethra_arborea_carb_12426-RA	Coffea_canephora_HG974431.1_cds_CDP14390.1_12723		Corylus_americana_CamerRush.03G058800.1
	SP0016953	DRB4_ARATH Double-stranded RNA-binding protein 4				Acorus_gramineus_GWHTCBFW005894		Aegiceras_corniculatum_THS.15G0041270-mRNA-1		Aldrovanda_vesiculosa_Av_00007343-RA					Ancistrocladus_abbreviatus_Ancab_007437-T1	Andrographis_paniculata_LOC127259239								Averrhoa_carambola_GWHTABKE004684						Buddleja_alternifolia_KAG8371082.1_20703															Clethra_arborea_carb_18502-RA, Clethra_arborea_carb_18503-RA	Coffea_canephora_GSCOC_T00010070001		Corylus_americana_CamerRush.10G072400.1
NF-YC	SP0017106	NFYC3_ARATH Nuclear transcription factor Y subunit C-3					Actinidia_chinensis_Actinidia02020.t1, Actinidia_chinensis_Actinidia05216.t1	Aegiceras_corniculatum_THS.10G0217460-mRNA-1, Aegiceras_corniculatum_THS.10G0217430-mRNA-1	Agave_tequilana_AgateH1.15G026500.1, Agave_tequilana_AgateH1.11G093700.1			Amborella_trichopoda_AmTr_v1.0_scaffold00009.293		Ananas_comosus_Aco009304.1		Andrographis_paniculata_LOC127255502		Antirrhinum_majus_Am02g28830.T01	Aquilegia_coerulea_Aqcoe7G037800.1		Aristolochia_fimbriata_CM034083.1_cds_KAG9441141.1_16995			Averrhoa_carambola_GWHTABKE016358				Brachypodium_distachyon_Bradi5g26800.1		Buddleja_alternifolia_KAG8382261.1_9253, Buddleja_alternifolia_KAG8369574.1_21659	Buxus_austroyunnanensis_GWHTBHNJ021736		Camellia_sinensis_CSS0038031.1, Camellia_sinensis_CSS0035461.1, Camellia_sinensis_CSS0037109.1		Carica_papaya_evm.model.supercontig_2.419										Clethra_arborea_carb_03918-RA, Clethra_arborea_carb_06611-RA	Coffea_canephora_HG974435.1_cds_CDP09768.1_20600	Colocasia_esculenta_Taro_043301	Corylus_americana_CamerRush.03G161900.1, Corylus_americana_CamerRush.03G161600.1
ADK2a	SP0017286	PERK3_ARATH Proline-rich receptor-like protein kinase PERK3		Acanthochlamys_bracteata_GWHTBAYO016773.1			Actinidia_chinensis_Actinidia01698.t1, Actinidia_chinensis_Actinidia24490.t1	Aegiceras_corniculatum_THS.03G0073780-mRNA-1	Agave_tequilana_AgateH1.01G199600.1, Agave_tequilana_AgateH1.02G075300.1			Amborella_trichopoda_AmTr_v1.0_scaffold00101.67		Ananas_comosus_Aco001721.1		Andrographis_paniculata_LOC127245755		Antirrhinum_majus_Am05g25500.T01, Antirrhinum_majus_Am05g25500.T02	Aquilegia_coerulea_Aqcoe2G003000.1		Aristolochia_fimbriata_CM034079.1_cds_KAG9454977.1_7881			Averrhoa_carambola_GWHTABKE002212					Brocchinia_reducta_DN22598-c0-g1	Buddleja_alternifolia_KAG8391033.1_1393	Buxus_austroyunnanensis_GWHTBHNJ001494		Camellia_sinensis_CSS0034137.1, Camellia_sinensis_CSS0031631.1, Camellia_sinensis_CSS0008400.1		Carica_papaya_evm.model.supercontig_33.152								Chloranthus_sessilifolius_evm.model.Contig64.19, Chloranthus_sessilifolius_evm.model.Contig64.22		Clethra_arborea_carb_22187-RA, Clethra_arborea_carb_24273-RA	Coffea_canephora_GSCOC_T00006761001	Colocasia_esculenta_Taro_048685	Corylus_americana_CamerRush.01G258000.1
CYT733A1	SP0017302	ABAH1_ARATH Abscisic acid 8'-hydroxylase 1				Acorus_gramineus_GWHTCBFW013824	Actinidia_chinensis_Actinidia01151.t1	Aegiceras_corniculatum_THS.18G0273790-mRNA-1, Aegiceras_corniculatum_THS.04G0067340-mRNA-1	Agave_tequilana_AgateH1.05G132700.1			Amborella_trichopoda_AmTr_v1.0_scaffold00030.2		Ananas_comosus_Aco028576.1		Andrographis_paniculata_LOC127246882		Antirrhinum_majus_Am05g05090.T01	Aquilegia_coerulea_Aqcoe5G245300.1		Aristolochia_fimbriata_CM034082.1_cds_KAG9444367.1_15707	Aristotelia_chilensis_DN37898-c0-g1, Aristotelia_chilensis_DN47870-c0-g1		Averrhoa_carambola_GWHTABKE010041	Barringtonia_racemosa_DN5914-c1-g2			Brachypodium_distachyon_Bradi1g02575.1	Brocchinia_reducta_DN16777-c0-g1	Buddleja_alternifolia_KAG8378115.1_14381	Buxus_austroyunnanensis_GWHTBHNJ004228		Camellia_sinensis_CSS0015107.1		Carica_papaya_evm.model.supercontig_21.184								Chloranthus_sessilifolius_evm.model.Contig38.123		Clethra_arborea_carb_18433-RA	Coffea_canephora_HG974437.1_cds_CDP11373.1_3655		Corylus_americana_CamerRush.06G040300.1
KIN2	SP0017580	Y3589_ARATH PTI1-like tyrosine-protein kinase At3g15890				Acorus_gramineus_GWHTCBFW009198	Actinidia_chinensis_Actinidia24537.t1	Aegiceras_corniculatum_THS.15G0157200-mRNA-1, Aegiceras_corniculatum_THS.15G0046470-mRNA-1, Aegiceras_corniculatum_THS.02G0319690-mRNA-1	Agave_tequilana_AgateH1.06G200900.1			Amborella_trichopoda_AmTr_v1.0_scaffold00019.212		Ananas_comosus_Aco008248.1		Andrographis_paniculata_LOC127264991		Antirrhinum_majus_Am03g06590.T01	Aquilegia_coerulea_Aqcoe7G332800.1		Aristolochia_fimbriata_CM034078.1_cds_KAG9455996.1_504			Averrhoa_carambola_GWHTABKE008044				Brachypodium_distachyon_Bradi1g31290.6	Brocchinia_reducta_DN10993-c1-g1	Buddleja_alternifolia_KAG8372425.1_19432			Camellia_sinensis_CSS0048725.1, Camellia_sinensis_CSS0023042.1, Camellia_sinensis_CSS0046466.1, Camellia_sinensis_CSS0034954.1		Carica_papaya_evm.model.supercontig_95.78								Chloranthus_sessilifolius_evm.model.Contig2.80		Clethra_arborea_carb_19838-RA		Colocasia_esculenta_Taro_040738	Corylus_americana_CamerRush.08G080300.1, Corylus_americana_CamerRush.09G157300.1
MYB1	SP0017649	PHL7_ARATH Myb family transcription factor PHL7 {ECO:0000305}				Acorus_gramineus_GWHTCBFW012893	Actinidia_chinensis_Actinidia20737.t1, Actinidia_chinensis_Actinidia29096.t1, Actinidia_chinensis_Actinidia11581.t1		Agave_tequilana_AgateH1.01G270000.1							Andrographis_paniculata_LOC127239897		Antirrhinum_majus_Am07g36650.T01	Aquilegia_coerulea_Aqcoe2G092800.1		Aristolochia_fimbriata_CM034079.1_cds_KAG9453419.1_6323	Aristotelia_chilensis_DN37408-c0-g1		Averrhoa_carambola_GWHTABKE013463	Barringtonia_racemosa_DN16716-c0-g1					Buddleja_alternifolia_KAG8374415.1_18727	Buxus_austroyunnanensis_GWHTBHNJ002636		Camellia_sinensis_CSS0004417.1, Camellia_sinensis_CSS0019219.1		Carica_papaya_evm.TU.contig_34762.1			Centrolepis_monogyna_DN36186-c0-g1					Chloranthus_sessilifolius_evm.model.Contig1.1279		Clethra_arborea_carb_02445-RA, Clethra_arborea_carb_07931-RA, Clethra_arborea_carb_04984-RA, Clethra_arborea_carb_17419-RA, Clethra_arborea_carb_18930-RA	Coffea_canephora_HG974433.1_cds_CDP06476.1_14751		Corylus_americana_CamerRush.09G147700.1	Couroupita_guianensis_DN24296-c0-g1
FatG	SP0017794	PC15_PENCR Short-chain dehydrogenase PC-15 {ECO:0000303|PubMed:26213965}				Acorus_gramineus_GWHTCBFW004569		Aegiceras_corniculatum_THS.10G0351850-mRNA-1	Agave_tequilana_AgateH1.09G050300.1			Amborella_trichopoda_AmTr_v1.0_scaffold00065.43		Ananas_comosus_Aco004973.1		Andrographis_paniculata_LOC127242044		Antirrhinum_majus_Am08g00890.T01	Aquilegia_coerulea_Aqcoe6G057100.1, Aquilegia_coerulea_Aqcoe5G094600.1, Aquilegia_coerulea_Aqcoe5G094700.1	Arabidopsis_thaliana_AT5G65205.1	Aristolochia_fimbriata_CM034084.1_cds_KAG9440647.1_20812			Averrhoa_carambola_GWHTABKE016953				Brachypodium_distachyon_Bradi4g00850.1			Buxus_austroyunnanensis_GWHTBHNJ003759		Camellia_sinensis_CSS0030863.1		Carica_papaya_evm.model.supercontig_673.1							Chenopodium_quinoa_AUR62002044-RA	Chloranthus_sessilifolius_evm.model.Contig6.1352		Clethra_arborea_carb_00937-RA, Clethra_arborea_carb_22786-RA	Coffea_canephora_HG974434.1_cds_CDP02632.1_17750	Colocasia_esculenta_Taro_033011	Corylus_americana_CamerRush.11G048100.1, Corylus_americana_CamerRush.07G002500.1	Couroupita_guianensis_DN21486-c0-g1
EXO70	SP0017958	EX70I_MEDTR Exocyst complex component EXO70I {ECO:0000303|PubMed:26234213}				Acorus_gramineus_GWHTCBFW013347	Actinidia_chinensis_Actinidia22698.t1, Actinidia_chinensis_Actinidia10202.t1	Aegiceras_corniculatum_THS.01G0355870-mRNA-1	Agave_tequilana_AgateH1.01G112700.1, Agave_tequilana_AgateH1.06G080400.1			Amborella_trichopoda_AmTr_v1.0_scaffold00065.130		Ananas_comosus_Aco012222.1		Andrographis_paniculata_LOC127265069		Antirrhinum_majus_Am05g10160.T01, Antirrhinum_majus_Am05g10160.T02	Aquilegia_coerulea_Aqcoe4G240700.1		Aristolochia_fimbriata_CM034083.1_cds_KAG9441719.1_17573			Averrhoa_carambola_GWHTABKE023884	Barringtonia_racemosa_DN25803-c0-g1			Brachypodium_distachyon_Bradi3g40510.1	Brocchinia_reducta_DN19288-c0-g1	Buddleja_alternifolia_KAG8390968.1_1328	Buxus_austroyunnanensis_GWHTBHNJ003733		Camellia_sinensis_CSS0000648.1, Camellia_sinensis_CSS0023278.1		Carica_papaya_evm.model.supercontig_142.35								Chloranthus_sessilifolius_evm.model.Contig6.1411		Clethra_arborea_carb_00987-RA	Coffea_canephora_HG974437.1_cds_CDP01273.1_2701	Colocasia_esculenta_Taro_015230	Corylus_americana_CamerRush.08G106600.1
PP2AB'1	SP0018048	2A5B_ARATH Serine/threonine protein phosphatase 2A 57 kDa regulatory subunit B' beta isoform					Actinidia_chinensis_Actinidia18038.t1	Aegiceras_corniculatum_THS.06G0310720-mRNA-1	Agave_tequilana_AgateH1.15G051900.1, Agave_tequilana_AgateH1.11G059800.1			Amborella_trichopoda_AmTr_v1.0_scaffold00001.138		Ananas_comosus_Aco013081.1		Andrographis_paniculata_LOC127262340		Antirrhinum_majus_Am03g38010.T01	Aquilegia_coerulea_Aqcoe5G129500.1		Aristolochia_fimbriata_CM034083.1_cds_KAG9442854.1_18708			Averrhoa_carambola_GWHTABKE007465	Barringtonia_racemosa_DN71256-c0-g1			Brachypodium_distachyon_Bradi4g36775.1		Buddleja_alternifolia_KAG8368060.1_22739	Buxus_austroyunnanensis_GWHTBHNJ010836		Camellia_sinensis_CSS0037621.1		Carica_papaya_evm.model.supercontig_14.235								Chloranthus_sessilifolius_evm.model.Contig1.293		Clethra_arborea_carb_19872-RA	Coffea_canephora_HG974436.1_cds_CDP14539.1_21911	Colocasia_esculenta_Taro_049354	Corylus_americana_CamerRush.01G181700.1
AMPa	SP0018053	FAA26_MYCBO Long-chain-fatty-acid--AMP ligase FadD26					Actinidia_chinensis_Actinidia15336.t1	Aegiceras_corniculatum_THS.01G0354690-mRNA-1	Agave_tequilana_AgateH1.25G001700.1, Agave_tequilana_AgateH1.27G002500.1			Amborella_trichopoda_AmTr_v1.0_scaffold00011.169		Ananas_comosus_Aco005376.1		Andrographis_paniculata_LOC127257230		Antirrhinum_majus_Am07g10820.T01	Aquilegia_coerulea_Aqcoe5G189700.1		Aristolochia_fimbriata_CM034080.1_cds_KAG9449659.1_9624			Averrhoa_carambola_GWHTABKE024172				Brachypodium_distachyon_Bradi2g14920.1		Buddleja_alternifolia_KAG8377800.1_14066	Buxus_austroyunnanensis_GWHTBHNJ010590		Camellia_sinensis_CSS0019517.1, Camellia_sinensis_CSS0014636.1, Camellia_sinensis_CSS0008197.1										Chloranthus_sessilifolius_evm.model.Contig15.497		Clethra_arborea_carb_00105-RA	Coffea_canephora_HG974437.1_cds_CDP07506.1_2474		Corylus_americana_CamerRush.06G059100.1
	SP0018126	4CLL5_ARATH 4-coumarate--CoA ligase-like 5 {ECO:0000303|PubMed:12805634}				Acorus_gramineus_GWHTCBFW003141	Actinidia_chinensis_Actinidia18553.t1, Actinidia_chinensis_Actinidia38887.t1, Actinidia_chinensis_Actinidia34792.t1	Aegiceras_corniculatum_THS.0213450-mRNA-1	Agave_tequilana_AgateH1.11G122400.1			Amborella_trichopoda_AmTr_v1.0_scaffold00050.38		Ananas_comosus_Aco010234.1		Andrographis_paniculata_LOC127245033		Antirrhinum_majus_Am04g35470.T01	Aquilegia_coerulea_Aqcoe1G125600.1		Aristolochia_fimbriata_CM034078.1_cds_KAG9456800.1_1308			Averrhoa_carambola_GWHTABKE002204						Buddleja_alternifolia_KAG8380574.1_10597	Buxus_austroyunnanensis_GWHTBHNJ002030		Camellia_sinensis_CSS0001407.1		Carica_papaya_evm.model.supercontig_706.4								Chloranthus_sessilifolius_evm.model.Contig7.1584		Clethra_arborea_carb_12127-RA	Coffea_canephora_HG974429.1_cds_CDO99816.1_6665		Corylus_americana_CamerRush.07G186700.1
GRAS43	SP0018218	SCR_ARATH Protein SCARECROW {ECO:0000303|PubMed:8756724}				Acorus_gramineus_GWHTCBFW004126	Actinidia_chinensis_Actinidia09533.t1	Aegiceras_corniculatum_THS.04G0208860-mRNA-1	Agave_tequilana_AgateH1.16G041400.1, Agave_tequilana_AgateH1.15G012500.1, Agave_tequilana_AgateH1.11G107100.1			Amborella_trichopoda_AmTr_v1.0_scaffold04794.1		Ananas_comosus_Aco010118.1		Andrographis_paniculata_LOC127258765		Antirrhinum_majus_Am02g50860.T01	Aquilegia_coerulea_Aqcoe2G377700.1		Aristolochia_fimbriata_CM034081.1_cds_KAG9445707.1_11835			Averrhoa_carambola_GWHTABKE021539				Brachypodium_distachyon_Bradi2g22010.1		Buddleja_alternifolia_KAG8389193.1_4331	Buxus_austroyunnanensis_GWHTBHNJ024877		Camellia_sinensis_CSS0033357.1, Camellia_sinensis_CSS0026302.1		Carica_papaya_evm.model.supercontig_165.22								Chloranthus_sessilifolius_evm.model.Contig7.1964		Clethra_arborea_carb_19275-RA	Coffea_canephora_HG974428.1_cds_CDP03761.1_1815		Corylus_americana_CamerRush.11G014200.1
	SP0018266	PGML1_ARATH Phosphoglycerate mutase-like protein 1 {ECO:0000305}	Abronia_nealleyi_DN1145-c0-g2										Anacampseros_filamentosa_DN2245-c0-g1		Ancistrocladus_abbreviatus_Ancab_027924-T1	Andrographis_paniculata_LOC127252462		Antirrhinum_majus_Am08g08640.T02, Antirrhinum_majus_Am08g08640.T01					Atriplex_hortensis_Ah009318-RA	Averrhoa_carambola_GWHTABKE006636	Barringtonia_racemosa_DN11131-c0-g1		Bougainvillea_peruviana_DN1180-c0-g2						Camellia_sinensis_CSS0047617.1, Camellia_sinensis_CSS0008851.1, Camellia_sinensis_CSS0034545.1, Camellia_sinensis_CSS0040467.1				Cassytha_filiformis_DN4274-c0-g1		Ceodes_umbellifera_DN7251-c0-g1			Chenopodium_quinoa_AUR62027075-RA		Claytonia_virginica_DN7527-c0-g1		Coffea_canephora_HG974429.1_cds_CDO97350.1_7658		Corylus_americana_CamerRush.04G043600.1
	SP0018384	Y3589_ARATH PTI1-like tyrosine-protein kinase At3g15890				Acorus_gramineus_GWHTCBFW010053	Actinidia_chinensis_Actinidia14212.t1	Aegiceras_corniculatum_THS.0147480-mRNA-1, Aegiceras_corniculatum_THS.0215080-mRNA-1	Agave_tequilana_AgateH1.11G001200.1			Amborella_trichopoda_AmTr_v1.0_scaffold00001.435		Ananas_comosus_Aco013142.1		Andrographis_paniculata_LOC127259444		Antirrhinum_majus_Am01g04870.T01	Aquilegia_coerulea_Aqcoe7G055600.1		Aristolochia_fimbriata_CM034079.1_cds_KAG9452103.1_5007	Aristotelia_chilensis_DN8581-c0-g1		Averrhoa_carambola_GWHTABKE003542				Brachypodium_distachyon_Bradi4g36036.1	Brocchinia_reducta_DN10993-c1-g2	Buddleja_alternifolia_KAG8381419.1_11442			Camellia_sinensis_CSS0034603.1, Camellia_sinensis_CSS0008842.1		Carica_papaya_evm.model.supercontig_4.182								Chloranthus_sessilifolius_evm.model.Contig5.1361			Coffea_canephora_HG974429.1_cds_CDP05271.1_5969		Corylus_americana_CamerRush.05G103700.1
	SP0018388						Actinidia_chinensis_Actinidia14081.t1, Actinidia_chinensis_Actinidia04502.t1, Actinidia_chinensis_Actinidia40109.t1	Aegiceras_corniculatum_THS.01G0285430-mRNA-1							Ancistrocladus_abbreviatus_Ancab_030318-T1	Andrographis_paniculata_LOC127250569			Aquilegia_coerulea_Aqcoe2G354300.1	Arabidopsis_thaliana_AT4G14650.1		Aristotelia_chilensis_DN10658-c0-g1		Averrhoa_carambola_GWHTABKE023011			Bougainvillea_peruviana_DN2892-c2-g1			Buddleja_alternifolia_KAG8373125.1_20132	Buxus_austroyunnanensis_GWHTBHNJ018462		Camellia_sinensis_CSS0041819.1		Carica_papaya_evm.model.supercontig_44.134	Carnegiea_gigantea_Cgig2_021065							Chloranthus_sessilifolius_evm.model.Contig12.302, Chloranthus_sessilifolius_evm.model.Contig17.423		Clethra_arborea_carb_03973-RA			Corylus_americana_CamerRush.04G118200.1
	SP0018674	TBL7_ARATH Protein trichome berefringence-like 7	Abronia_nealleyi_DN7944-c0-g1		Acleisanthes_lanceolata_DN7659-c0-g1						Amaranthus_hypochondriacus_AH003502-RA				Ancistrocladus_abbreviatus_Ancab_002931-T1	Andrographis_paniculata_LOC127248921	Anisomeria_littoralis_DN20878-c0-g1	Antirrhinum_majus_Am06g29670.T01				Aristotelia_chilensis_DN6251-c0-g1	Atriplex_hortensis_Ah027124-RA	Averrhoa_carambola_GWHTABKE016492, Averrhoa_carambola_GWHTABKE016493		Beta_vulgaris_EL10Ac7g17631.1, Beta_vulgaris_EL10Ac6g15277.1	Bougainvillea_peruviana_DN8395-c0-g1			Buddleja_alternifolia_KAG8383806.1_7459					Carica_papaya_evm.model.supercontig_42.126				Ceodes_umbellifera_DN16307-c0-g1			Chenopodium_quinoa_AUR62003601-RA, Chenopodium_quinoa_AUR62043708-RA, Chenopodium_quinoa_AUR62017912-RA, Chenopodium_quinoa_AUR62017913-RA			Clethra_arborea_carb_14672-RA	Coffea_canephora_HG974434.1_cds_CDP04726.1_18824		Corylus_americana_CamerRush.11G059000.1	Couroupita_guianensis_DN4726-c0-g1
	SP0019159	NCED6_ARATH 9-cis-epoxycarotenoid dioxygenase NCED6, chloroplastic		Acanthochlamys_bracteata_GWHTBAYO020596.1		Acorus_gramineus_GWHTCBFW003145			Agave_tequilana_AgateH1.03G022500.1	Aldrovanda_vesiculosa_Av_00010180-RA, Aldrovanda_vesiculosa_Av_00019131-RA		Amborella_trichopoda_AmTr_v1.0_scaffold00039.158		Ananas_comosus_Aco024680.1		Andrographis_paniculata_LOC127252834				Arabidopsis_thaliana_AT3G24220.1	Aristolochia_fimbriata_CM034081.1_cds_KAG9447648.1_13776		Atriplex_hortensis_Ah038314-RA	Averrhoa_carambola_GWHTABKE023326		Beta_vulgaris_EL10Ac9g22815.1					Buxus_austroyunnanensis_GWHTBHNJ024985			Carex_littledalei_KAF3322182.1_19731		Carnegiea_gigantea_Cgig2_011065	Cassytha_filiformis_DN10457-c0-g1				Ceratophyllum_demersum_gene_prefix21445.t1, Ceratophyllum_demersum_gene_prefix11852.t1	Chenopodium_quinoa_AUR62017576-RA, Chenopodium_quinoa_AUR62015113-RA	Chloranthus_sessilifolius_evm.model.Contig7.1650		Clethra_arborea_carb_23254-RA	Coffea_canephora_HG974430.1_cds_CDO99408.1_10331	Colocasia_esculenta_Taro_030575	Corylus_americana_CamerRush.04G154400.1
	SP0019285	NAP2_SOLLC NAC domain-containing protein 2 {ECO:0000303|PubMed:29760199}					Actinidia_chinensis_Actinidia20447.t1, Actinidia_chinensis_Actinidia19690.t1, Actinidia_chinensis_Actinidia07125.t1	Aegiceras_corniculatum_THS.04G0205140-mRNA-1				Amborella_trichopoda_AmTr_v1.0_scaffold00007.33				Andrographis_paniculata_LOC127239331			Aquilegia_coerulea_Aqcoe1G496900.1			Aristotelia_chilensis_DN42015-c0-g1		Averrhoa_carambola_GWHTABKE013953							Buxus_austroyunnanensis_GWHTBHNJ002195		Camellia_sinensis_CSS0020712.1, Camellia_sinensis_CSS0050284.1, Camellia_sinensis_CSS0034086.1, Camellia_sinensis_CSS0039744.1		Carica_papaya_evm.model.supercontig_435.1, Carica_papaya_evm.TU.contig_33298.1											Coffea_canephora_HG974428.1_cds_CDP07132.1_1132, Coffea_canephora_HG974428.1_cds_CDP07135.1_1135, Coffea_canephora_HG974433.1_cds_CDP06728.1_15003		Corylus_americana_CamerRush.10G091600.1, Corylus_americana_CamerRush.09G108000.1
	SP0019300						Actinidia_chinensis_Actinidia25248.t1		Agave_tequilana_AgateH1.07G036200.1					Ananas_comosus_Aco009912.1		Andrographis_paniculata_LOC127252145								Averrhoa_carambola_GWHTABKE014868						Buddleja_alternifolia_KAG8376149.1_15159	Buxus_austroyunnanensis_GWHTBHNJ007610				Carica_papaya_evm.model.supercontig_61.31, Carica_papaya_evm.model.supercontig_61.32								Chloranthus_sessilifolius_evm.model.Contig27.116		Clethra_arborea_carb_10662-RA			Corylus_americana_CamerRush.11G125500.1
	SP0019598	PR1F1_ARATH PRA1 family protein F1								Aldrovanda_vesiculosa_Av_00015836-RA						Andrographis_paniculata_LOC127266388		Antirrhinum_majus_Am08g31840.T01		Arabidopsis_thaliana_AT4G29658.2, Arabidopsis_thaliana_AT1G17700.1				Averrhoa_carambola_GWHTABKE014852						Buddleja_alternifolia_KAG8367255.1_24514			Camellia_sinensis_CSS0001736.1, Camellia_sinensis_CSS0008688.1		Carica_papaya_evm.model.supercontig_93.20		Cassytha_filiformis_DN14260-c0-g1									Coffea_canephora_HG974433.1_cds_CDP03174.1_15753			Couroupita_guianensis_DN1252-c0-g1
	SP0019683					Acorus_gramineus_GWHTCBFW002932	Actinidia_chinensis_Actinidia17554.t1					Amborella_trichopoda_AmTr_v1.0_scaffold00010.481				Andrographis_paniculata_LOC127242457		Antirrhinum_majus_Am02g14030.T01		Arabidopsis_thaliana_AT3G01175.1	Aristolochia_fimbriata_CM034080.1_cds_KAG9451319.1_11284	Aristotelia_chilensis_DN10991-c0-g1		Averrhoa_carambola_GWHTABKE001160						Buddleja_alternifolia_KAG8366822.1_24081	Buxus_austroyunnanensis_GWHTBHNJ017394		Camellia_sinensis_CSS0047770.1, Camellia_sinensis_CSS0033182.1		Carica_papaya_evm.model.supercontig_14.91						Ceratophyllum_demersum_gene_prefix26201.t1		Chloranthus_sessilifolius_evm.model.Contig45.141		Clethra_arborea_carb_21430-RA		Colocasia_esculenta_Taro_024130
	SP0019785						Actinidia_chinensis_Actinidia22367.t1	Aegiceras_corniculatum_THS.02G0299670-mRNA-1	Agave_tequilana_AgateH1.07G017600.1			Amborella_trichopoda_AmTr_v1.0_scaffold00042.22		Ananas_comosus_Aco014292.1		Andrographis_paniculata_LOC127255442		Antirrhinum_majus_Am04g30570.T01	Aquilegia_coerulea_Aqcoe7G281100.1			Aristotelia_chilensis_DN871-c0-g1		Averrhoa_carambola_GWHTABKE014440					Brocchinia_reducta_DN3786-c1-g1	Buddleja_alternifolia_KAG8375460.1_17151	Buxus_austroyunnanensis_GWHTBHNJ007887		Camellia_sinensis_CSS0049569.1		Carica_papaya_evm.model.supercontig_91.46								Chloranthus_sessilifolius_evm.model.Contig27.211		Clethra_arborea_carb_12517-RA			Corylus_americana_CamerRush.08G034100.1
	SP0020115	SPA1_ARATH Protein SUPPRESSOR OF PHYA-105 1									Amaranthus_hypochondriacus_AH009596-RA					Andrographis_paniculata_LOC127260735	Anisomeria_littoralis_DN2743-c2-g2	Antirrhinum_majus_Am06g09740.T01					Atriplex_hortensis_Ah022887-RA	Averrhoa_carambola_GWHTABKE017661	Barringtonia_racemosa_DN10526-c0-g1	Beta_vulgaris_EL10Ac1g00310.1				Buddleja_alternifolia_KAG8363275.1_27597			Camellia_sinensis_CSS0001264.1			Carnegiea_gigantea_Cgig2_030405						Chenopodium_quinoa_AUR62023494-RA, Chenopodium_quinoa_AUR62004454-RA		Claytonia_virginica_DN16374-c0-g1	Clethra_arborea_carb_28986-RA	Coffea_canephora_HG974429.1_cds_CDP08713.1_9505			Couroupita_guianensis_DN651-c0-g3
	SP0020452	CAP9_ARATH Putative clathrin assembly protein At1g14910					Actinidia_chinensis_Actinidia12414.t1	Aegiceras_corniculatum_THS.21G0398490-mRNA-1	Agave_tequilana_AgateH1.08G115900.1, Agave_tequilana_AgateH1.09G103300.1							Andrographis_paniculata_LOC127260475			Aquilegia_coerulea_Aqcoe3G409700.1					Averrhoa_carambola_GWHTABKE012191, Averrhoa_carambola_GWHTABKE012207						Buddleja_alternifolia_KAG8382676.1_9668	Buxus_austroyunnanensis_GWHTBHNJ013403		Camellia_sinensis_CSS0042111.1										Chloranthus_sessilifolius_evm.model.Contig13.1423		Clethra_arborea_carb_17596-RA	Coffea_canephora_HG974438.1_cds_CDP05533.1_4482		Corylus_americana_CamerRush.04G085000.1
	SP0020547	KNATM_ARATH Protein KNATM {ECO:0000303|PubMed:18398054}				Acorus_gramineus_GWHTCBFW000649	Actinidia_chinensis_Actinidia36615.t1									Andrographis_paniculata_LOC127243543			Aquilegia_coerulea_Aqcoe3G415300.1	Arabidopsis_thaliana_AT1G14760.1		Aristotelia_chilensis_DN34859-c0-g1, Aristotelia_chilensis_DN27023-c0-g1		Averrhoa_carambola_GWHTABKE009734, Averrhoa_carambola_GWHTABKE009735, Averrhoa_carambola_GWHTABKE012167																	Ceratophyllum_demersum_gene_prefix09733.t1		Chloranthus_sessilifolius_evm.model.Contig35.213		Clethra_arborea_carb_11097-RA		Colocasia_esculenta_Taro_052622	Corylus_americana_CamerRush.06G135200.1
	SP0020764	TBB1_ORYSJ Tubulin beta-1 chain		Acanthochlamys_bracteata_GWHTBAYO016804.1					Agave_tequilana_AgateH1.09G120200.1	Aldrovanda_vesiculosa_Av_00020288-RA, Aldrovanda_vesiculosa_Av_00003512-RA, Aldrovanda_vesiculosa_Av_00020594-RA					Ancistrocladus_abbreviatus_Ancab_000219-T1	Andrographis_paniculata_LOC127258938			Aquilegia_coerulea_Aqcoe2G055300.1					Averrhoa_carambola_GWHTABKE002818			Bougainvillea_peruviana_DN2513-c0-g2	Brachypodium_distachyon_Bradi2g25370.1		Buddleja_alternifolia_KAG8372153.1_19160			Camellia_sinensis_CSS0049206.2	Carex_littledalei_KAF3330697.1_11339									Chloranthus_sessilifolius_evm.model.Contig35.476	Claytonia_virginica_DN585-c0-g1				Corylus_americana_CamerRush.10G039200.1
	SP0021034	ACA13_ARATH Putative calcium-transporting ATPase 13, plasma membrane-type					Actinidia_chinensis_Actinidia26843.t1	Aegiceras_corniculatum_THS.01G0232740-mRNA-1								Andrographis_paniculata_LOC127247343		Antirrhinum_majus_Am02g09070.T01				Aristotelia_chilensis_DN16319-c2-g1, Aristotelia_chilensis_DN47317-c0-g1		Averrhoa_carambola_GWHTABKE001029																					Clethra_arborea_carb_06046-RA, Clethra_arborea_carb_05669-RA			Corylus_americana_CamerRush.02G305200.1, Corylus_americana_CamerRush.02G305100.1, Corylus_americana_CamerRush.02G305300.1, Corylus_americana_CamerRush.02G305400.1
	SP0021396	Y5977_ARATH Probable leucine-rich repeat receptor-like protein kinase At5g49770					Actinidia_chinensis_Actinidia18169.t1	Aegiceras_corniculatum_THS.02G0302110-mRNA-1								Andrographis_paniculata_LOC127255912		Antirrhinum_majus_Am04g28610.T01	Aquilegia_coerulea_Aqcoe7G097300.1			Aristotelia_chilensis_DN3318-c1-g1		Averrhoa_carambola_GWHTABKE009836						Buddleja_alternifolia_KAG8375231.1_16922			Camellia_sinensis_CSS0002705.1												Clethra_arborea_carb_29012-RA	Coffea_canephora_HG974435.1_cds_CDP07211.1_19749		Corylus_americana_CamerRush.03G126200.1
	SP0021622	GUN10_ORYSJ Endoglucanase 10		Acanthochlamys_bracteata_GWHTBAYO021220.1			Actinidia_chinensis_Actinidia01140.t1	Aegiceras_corniculatum_THS.18G0273680-mRNA-1	Agave_tequilana_AgateH1.10G085400.1			Amborella_trichopoda_AmTr_v1.0_scaffold00071.70		Ananas_comosus_Aco003329.1		Andrographis_paniculata_LOC127257168			Aquilegia_coerulea_Aqcoe6G041800.1		Aristolochia_fimbriata_CM034078.1_cds_KAG9458920.1_3428			Averrhoa_carambola_GWHTABKE010001						Buddleja_alternifolia_KAG8378135.1_14401	Buxus_austroyunnanensis_GWHTBHNJ004290		Camellia_sinensis_CSS0007393.1		Carica_papaya_evm.model.supercontig_49.52								Chloranthus_sessilifolius_evm.model.Contig38.190		Clethra_arborea_carb_06525-RA	Coffea_canephora_HG974437.1_cds_CDP18285.1_3622	Colocasia_esculenta_Taro_035831	Corylus_americana_CamerRush.06G037900.1
	SP0021641	Y2267_ARATH Probable inactive receptor kinase At2g26730				Acorus_gramineus_GWHTCBFW008885	Actinidia_chinensis_Actinidia04208.t1	Aegiceras_corniculatum_THS.02G0306540-mRNA-1, Aegiceras_corniculatum_THS.02G0053420-mRNA-1	Agave_tequilana_AgateH1.21G088900.1			Amborella_trichopoda_AmTr_v1.0_scaffold00107.41				Andrographis_paniculata_LOC127265473			Aquilegia_coerulea_Aqcoe7G013800.1		Aristolochia_fimbriata_CM034081.1_cds_KAG9448327.1_14455	Aristotelia_chilensis_DN25548-c0-g1		Averrhoa_carambola_GWHTABKE016147							Buxus_austroyunnanensis_GWHTBHNJ021444				Carica_papaya_evm.model.supercontig_79.47								Chloranthus_sessilifolius_evm.model.Contig10.901		Clethra_arborea_carb_12245-RA	Coffea_canephora_HG974430.1_cds_CDP08052.1_11098, Coffea_canephora_HG974432.1_cds_CDP13600.1_14574
	SP0021680	CNBL7_ORYSJ Calcineurin B-like protein 7									Amaranthus_hypochondriacus_AH018104-RA				Ancistrocladus_abbreviatus_Ancab_015481-T1	Andrographis_paniculata_LOC127244979, Andrographis_paniculata_LOC127265451			Aquilegia_coerulea_Aqcoe5G459700.1			Aristotelia_chilensis_DN8349-c1-g1	Atriplex_hortensis_Ah003891-RA	Averrhoa_carambola_GWHTABKE016101	Barringtonia_racemosa_DN23147-c0-g1, Barringtonia_racemosa_DN2833-c2-g1	Beta_vulgaris_EL10Ac5g12932.1							Camellia_sinensis_CSS0043650.1, Camellia_sinensis_CSS0019609.1, Camellia_sinensis_CSS0047465.1									Chenopodium_quinoa_AUR62010856-RA, Chenopodium_quinoa_AUR62019854-RA		Claytonia_virginica_DN50807-c0-g1	Clethra_arborea_carb_07839-RA	Coffea_canephora_HG974429.1_cds_CDO99595.1_6886, Coffea_canephora_HG974435.1_cds_CDP12171.1_20780		Corylus_americana_CamerRush.03G174200.1, Corylus_americana_CamerRush.03G179500.1
	SP0021812	CRR55_ARATH Cysteine-rich repeat secretory protein 55					Actinidia_chinensis_Actinidia05539.t1									Andrographis_paniculata_LOC127247521		Antirrhinum_majus_Am02g06880.T02, Antirrhinum_majus_Am02g06880.T01, Antirrhinum_majus_Am02g06870.T01, Antirrhinum_majus_Am02g06890.T01, Antirrhinum_majus_Am02g06890.T02				Aristotelia_chilensis_DN51175-c0-g1		Averrhoa_carambola_GWHTABKE000774											Carica_papaya_evm.model.supercontig_81.13										Clethra_arborea_carb_16508-RA			Corylus_americana_CamerRush.02G272300.1, Corylus_americana_CamerRush.02G272400.1
AMT2;3	SP0022363	AMT23_MEDTR Ammonium transporter 2 member 3 {ECO:0000303|PubMed:25841038}				Acorus_gramineus_GWHTCBFW011592	Actinidia_chinensis_Actinidia17399.t1	Aegiceras_corniculatum_THS.20G0193310-mRNA-1	Agave_tequilana_AgateH1.15G050500.1							Andrographis_paniculata_LOC127246052		Antirrhinum_majus_Am04g03830.T01	Aquilegia_coerulea_Aqcoe6G226500.1		Aristolochia_fimbriata_CM034083.1_cds_KAG9442833.1_18687			Averrhoa_carambola_GWHTABKE003205						Buddleja_alternifolia_KAG8378688.1_11835	Buxus_austroyunnanensis_GWHTBHNJ003013												Chloranthus_sessilifolius_evm.model.Contig1.273			Coffea_canephora_HG974434.1_cds_CDP01834.1_18153		Corylus_americana_CamerRush.02G009100.1
	SP0022731	LAC11_ARATH Laccase-11				Acorus_gramineus_GWHTCBFW013542	Actinidia_chinensis_Actinidia40024.t1	Aegiceras_corniculatum_THS.05G0064610-mRNA-1							Ancistrocladus_abbreviatus_Ancab_014600-T1	Andrographis_paniculata_LOC127262152		Antirrhinum_majus_Am08g04970.T01		Arabidopsis_thaliana_AT5G03260.1				Averrhoa_carambola_GWHTABKE013932						Buddleja_alternifolia_KAG8368226.1_22906													Chloranthus_sessilifolius_evm.model.Contig6.317		Clethra_arborea_carb_14784-RA, Clethra_arborea_carb_27917-RA
	SP0024801	Y2474_ARATH BTB/POZ domain-containing protein At2g04740		Acanthochlamys_bracteata_GWHTBAYO008857.1	Acleisanthes_lanceolata_DN12512-c0-g1			Aegiceras_corniculatum_THS.17G0026620-mRNA-1	Agave_tequilana_AgateH1.06G059700.1			Amborella_trichopoda_AmTr_v1.0_scaffold00055.121	Anacampseros_filamentosa_DN21054-c0-g1	Ananas_comosus_Aco000807.1		Andrographis_paniculata_LOC127265911		Antirrhinum_majus_Am02g56070.T02						Averrhoa_carambola_GWHTABKE021275				Brachypodium_distachyon_Bradi1g42730.1	Brocchinia_reducta_DN1134-c0-g1					Carex_littledalei_KAF3331314.1_10008										Claytonia_virginica_DN40232-c0-g1
	SP0025116								Agave_tequilana_AgateH1.14G062500.1			Amborella_trichopoda_AmTr_v1.0_scaffold00024.192				Andrographis_paniculata_LOC127243557			Aquilegia_coerulea_Aqcoe7G116500.1		Aristolochia_fimbriata_CM034078.1_cds_KAG9457710.1_2218			Averrhoa_carambola_GWHTABKE015093						Buddleja_alternifolia_KAG8375726.1_17417	Buxus_austroyunnanensis_GWHTBHNJ023730				Carica_papaya_evm.model.supercontig_126.44											Coffea_canephora_HG974435.1_cds_CDP13447.1_19295		Corylus_americana_CamerRush.06G077600.1
	SP0039109														Ancistrocladus_abbreviatus_Ancab_023896-T1	Andrographis_paniculata_LOC127249361		Antirrhinum_majus_Am04g41640.T01, Antirrhinum_majus_Am04g41640.T02						Averrhoa_carambola_GWHTABKE023238											Carica_papaya_evm.model.supercontig_87.23
[truncated: 182 more columns]
